# Supplementary material for: Bioinformatics analysis of human kallikrein 5 (KLK5) expression in metaplastic triple‐negative breast cancer
Source: Cancer Innov. 2023 Oct 15;2(5):376–90. doi: 10.1002/cai2.96 (PMC10686124; doi:10.1002/cai2.96)
Supplement: Supplementary file 2 — Supporting information. [file CAI2-2-376-s002.xlsx]

## Sheet: TableS1
TableS1:The DEGs in GSE165407	baseMean	log2FoldChange	lfcSE	stat	pvalue	padj
COL2A1	25.4078	6.07231	1.04092	5.83362	5.42e-09	2.98e-05
REG1A	2.95744	5.15248	1.34048	3.84377	0.000121159	0.0229352
FOXL2	1.08744	4.1732	1.06532	3.91732	8.95e-05	0.0213715
TP73	1.72879	4.1594	1.18694	3.5043	0.000457803	0.0463665
DRAXIN	1.85803	4.10013	1.04287	3.93158	8.44e-05	0.0207437
GAS2	22.4385	3.93561	0.590025	6.67023	2.55e-11	4.21e-07
HOXA13	1.45976	3.87949	0.968546	4.00548	6.19e-05	0.0169885
NPTX2	7.51242	3.85257	0.784298	4.91212	9.01e-07	0.000978418
PRPH	3.90083	3.75616	1.07356	3.4988	0.000467353	0.0463665
EYA1	13.6116	3.64222	0.668978	5.44445	5.2e-08	0.000142635
PTGFR	5.04201	3.46731	0.633975	5.46916	4.52e-08	0.000142635
SCG2	19.314	3.19632	0.611129	5.23018	1.69e-07	0.000348617
ACAN	4.15879	3.00127	0.805204	3.72734	0.000193509	0.0281698
C2orf40	76.8662	2.99917	0.651492	4.60353	4.15e-06	0.00263113
BEGAIN	1.32462	2.96028	0.839042	3.52817	0.000418449	0.0441759
FBN2	17.5454	2.80545	0.753921	3.72115	0.000198318	0.0281698
COL21A1	9.2388	2.80091	0.605153	4.62843	3.68e-06	0.00252838
EYA4	2.10647	2.79714	0.779476	3.58849	0.0003326	0.0380388
NRCAM	12.1962	2.76524	0.434392	6.36577	1.94e-10	1.6e-06
C1QTNF12	3.51738	2.74709	0.71246	3.85579	0.000115358	0.0227912
PRR4	31.9318	2.73889	0.630445	4.34437	1.4e-05	0.00621695
HOXA11	1.81328	2.59215	0.684434	3.7873	0.000152296	0.024117
ANKRD20A2	18.9228	2.58955	0.708914	3.65285	0.000259347	0.0321003
ADGRB2	1.52416	2.54252	0.709252	3.58479	0.000337347	0.0383134
LHX2	8.00717	2.53364	0.553168	4.58023	4.64e-06	0.002833
RSPO4	4.97755	2.50976	0.724087	3.4661	0.000528072	0.0499817
ELOVL2	3.28015	2.47299	0.566974	4.36175	1.29e-05	0.00598307
PDE7B	6.92877	2.41938	0.524409	4.61354	3.96e-06	0.0026078
NCAM1	9.40028	2.41651	0.48819	4.94994	7.42e-07	0.000873266
CA6	6.01327	2.40831	0.666349	3.61418	0.0003013	0.0354041
EPHA7	6.98785	2.39708	0.655087	3.65918	0.000253025	0.0318743
AMPH	12.2649	2.39367	0.576405	4.15276	3.28e-05	0.0106077
TRIM9	2.80447	2.38985	0.61699	3.8734	0.000107328	0.0226548
TRPA1	2.77698	2.38946	0.574994	4.15563	3.24e-05	0.0106077
APLP1	4.24775	2.3889	0.571194	4.18229	2.89e-05	0.00969951
POPDC3	4.61444	2.37624	0.612005	3.88271	0.0001033	0.0226548
GNAO1	6.77012	2.34581	0.541847	4.32928	1.5e-05	0.00648344
HMGA2	6.85689	2.33241	0.65911	3.53873	0.000402061	0.042997
METTL7B	6.32113	2.31648	0.588331	3.93737	8.24e-05	0.0207437
COL14A1	71.2665	2.2803	0.621145	3.67112	0.000241489	0.0318167
USH1C	4.70348	2.27875	0.630775	3.61262	0.000303113	0.0354041
STK32A	1.67385	2.26387	0.61945	3.65465	0.000257538	0.0321003
MMP16	29.5744	2.23485	0.562294	3.97453	7.05e-05	0.0190389
HAS2	16.7011	2.20606	0.432704	5.09833	3.43e-07	0.000513039
FGFR2	134.458	2.18274	0.566811	3.8509	0.000117682	0.0228013
MLLT11	30.3656	2.17257	0.443236	4.90161	9.51e-07	0.000978418
ANGPT1	18.728	2.14357	0.457544	4.68494	2.8e-06	0.00200519
MDFI	25.9577	2.11799	0.408055	5.19045	2.1e-07	0.000383892
CH25H	7.16616	2.08752	0.566675	3.68381	0.000229775	0.0307656
ITM2C	37.5078	2.01498	0.362522	5.55824	2.73e-08	0.000112201
TWIST1	20.1219	1.93236	0.412402	4.68561	2.79e-06	0.00200519
TMTC1	14.8824	1.92513	0.479795	4.01239	6.01e-05	0.016778
SNAI2	112.484	1.87273	0.368707	5.07919	3.79e-07	0.000520199
SCN4B	8.95391	1.84588	0.485905	3.79885	0.000145372	0.0240291
SERPINE2	193.272	1.82048	0.44715	4.07131	4.67e-05	0.0132745
CLUL1	15.2582	1.80387	0.492079	3.66581	0.000246554	0.0318743
C8orf88	7.9383	1.78925	0.472358	3.7879	0.000151926	0.024117
RIBC2	8.57823	1.69649	0.456359	3.71744	0.000201252	0.0281698
AQP1	30.9941	1.67537	0.450311	3.72048	0.000198846	0.0281698
SOBP	9.24568	1.662	0.371753	4.4707	7.8e-06	0.00401255
THSD7A	6.15117	1.66147	0.476316	3.48817	0.000486338	0.047589
ENPP2	131.604	1.65516	0.451557	3.66544	0.00024691	0.0318743
C3orf67	16.1987	1.635	0.418069	3.91085	9.2e-05	0.0216385
PCOLCE	147.351	1.63327	0.448608	3.64075	0.000271848	0.0329195
C3orf70	6.66967	1.63002	0.37861	4.30527	1.67e-05	0.00690424
IGDCC4	4.58838	1.56178	0.405246	3.85391	0.000116246	0.0227912
CACHD1	36.5347	1.55818	0.419171	3.71729	0.000201369	0.0281698
EGFLAM	6.61193	1.50879	0.39025	3.8662	0.000110543	0.0226548
HEY1	9.96482	1.50416	0.42917	3.50481	0.000456926	0.0463665
FASN	21.0953	-1.58322	0.452203	-3.50113	0.000463294	0.0463665
CYB5A	243.161	-1.60381	0.421008	-3.80945	0.000139276	0.0240291
DHCR24	57.901	-1.62229	0.447992	-3.62125	0.00029318	0.0349882
ATP6V1C2	56.0906	-1.67206	0.471396	-3.54705	0.000389576	0.0424896
ELF3	32.9471	-1.70696	0.413884	-4.12424	3.72e-05	0.011558
KRT19	536.76	-1.74167	0.44608	-3.90439	9.45e-05	0.0219111
MYO5C	32.2384	-1.75211	0.407082	-4.30407	1.68e-05	0.00690424
MUC1	89.6497	-1.78922	0.513791	-3.48239	0.000496956	0.0481434
RAB25	213.311	-1.79788	0.472992	-3.80107	0.000144072	0.0240291
EPPK1	17.5132	-1.83154	0.495251	-3.69822	0.000217119	0.0296484
KRT7	243.326	-1.85108	0.4537	-4.07997	4.5e-05	0.0130141
PDZK1IP1	58.2024	-1.91915	0.502846	-3.81657	0.000135322	0.0239042
GPR160	13.991	-1.94739	0.559952	-3.47778	0.000505587	0.0484099
HID1	47.4366	-1.95138	0.530376	-3.67924	0.00023393	0.0310692
MMP11	83.9856	-2.00283	0.548851	-3.64913	0.000263134	0.0321003
TMEM184A	5.16262	-2.02267	0.542607	-3.72769	0.000193241	0.0281698
RAB17	11.5053	-2.02284	0.431467	-4.68828	2.76e-06	0.00200519
TMPRSS13	7.34209	-2.0583	0.530883	-3.87712	0.0001057	0.0226548
SCNN1A	7.20976	-2.12804	0.598883	-3.55334	0.000380368	0.0418706
S100P	134.263	-2.14099	0.51651	-4.14509	3.4e-05	0.0107578
S100A9	66.5944	-2.19871	0.63184	-3.47985	0.000501697	0.0483184
CLDN7	77.3085	-2.21102	0.52643	-4.20003	2.67e-05	0.00937169
ANXA3	112.566	-2.21818	0.495178	-4.47956	7.48e-06	0.00401255
CLDN3	67.501	-2.22544	0.506483	-4.39391	1.11e-05	0.00555616
MMP3	64.8845	-2.34715	0.608119	-3.85969	0.000113533	0.0227912
ACKR2	27.3112	-2.60259	0.686639	-3.79034	0.000150444	0.024117
KLK6	38.608	-2.70284	0.699446	-3.86427	0.000111424	0.0226548
SCNN1B	8.77431	-2.71668	0.720942	-3.76824	0.000164403	0.0255421
LIPH	7.05194	-2.91937	0.695164	-4.19954	2.67e-05	0.00937169
REEP6	22.8715	-2.93104	0.755591	-3.87914	0.000104828	0.0226548
MSMB	15.4935	-3.16952	0.823967	-3.84666	0.000119741	0.0229304
POF1B	12.6619	-3.18181	0.803722	-3.95884	7.53e-05	0.0197075
CEACAM6	38.4645	-3.31926	0.948313	-3.50018	0.000464952	0.0463665
CXCL17	72.7431	-3.39709	0.972034	-3.49482	0.000474379	0.0467817
KLK5	94.3972	-3.62071	0.766031	-4.72658	2.28e-06	0.00197919
DEFB1	85.6661	-3.77499	0.730518	-5.16756	2.37e-07	0.000390596
NLRP2	52.8658	-3.89454	0.918822	-4.23862	2.25e-05	0.00841785
S100A7	284.316	-4.11197	0.969277	-4.24231	2.21e-05	0.00841785
DEFB4B	6.15298	-4.82759	1.25908	-3.83423	0.000125957	0.0234607

## Sheet: TableS2
TableS2:The co-expression DEGs in both GSE76275 and TCGA
GEO AND TCGA	GEO		TCGA
	logFC	P	logFC	P	Sum
VGLL1	2.64	1.18e-17	4.75512	1.33e-99	7.39512
ART3	2.35	7.36E-18	4.48659	1.55e-89	6.83659
GABRP	2.86	1.79e-13	3.94993	9.09e-91	6.80993
HORMAD1	2.51	1.55E-18	3.85928	1.18e-60	6.36928
EN1	2.46	2.1E-29	3.90684	5.75e-151	6.36684
ROPN1B	2.32	4.39E-20	3.95348	4.69e-96	6.27348
CT83	1.74	0.000000000000000699	4.49592	3.17e-28	6.23592
FABP7	2.09	0.000000000054	3.89095	2.36e-39	5.98095
ELF5	2.33	0.000000000021	3.62953	1.04e-88	5.95953
ROPN1	1.99	1.41E-19	3.95348	4.69e-96	5.94348
SOX8	2.15	0.0000000000000000299	3.68236	3.28e-93	5.83236
UGT8	1.96	0.0000000000000793	3.74662	4.06e-119	5.70662
FOXC1	2.47	4.22E-23	3.17938	1.11e-134	5.64938
PROM1	2.87	5.67e-16	2.57335	8.13e-44	5.44335
PSAT1	2.45	8.26E-18	2.92436	1.95e-78	5.37436
FZD9	1.55	2.52E-78	3.53331	7.33e-105	5.08331
MMP7	1.58	0.00000000108	3.48287	4.59e-125	5.06287
KLK5	1.57	0.000000000000128	3.45058	7.18e-56	5.02058
IGF2BP3	1.71	0.00000000000501	3.27353	1.49e-75	4.98353
PTX3	1.53	0.00000031	3.36946	1.61e-99	4.89946
FERMT1	2.42	3.64E-42	2.44508	5.82e-49	4.86508
SHC4	2.04	8.23E-22	2.81004	1.02e-58	4.85004
ZIC1	1.93	2.03e-13	2.91979	1.79e-38	4.84979
RARRES1	1.97	0.00000000000718	2.87199	7.26e-84	4.84199
PPP1R14C	1.53	0.0000000000000242	3.23429	6.36e-75	4.76429
BCL11A	1.74	0.000000000000011	2.90395	1.18e-74	4.64395
BBOX1	1.71	0.0000000000166	2.88813	8.47e-63	4.59813
KRT6B	2.1	0.00000000873	2.49081	7.41e-28	4.59081
KCNQ4	1.88	1.09E-58	2.56573	2.82e-89	4.44573
KRT5	1.85	0.00000000000496	2.53525	2.57e-37	4.38525
CRYAB	1.67	0.0000000000000522	2.62815	1.92e-78	4.29815
NRTN	1.62	1.25E-20	2.63962	7.21e-91	4.25962
SERPINB5	1.8	0.000000000766	2.4245	8.52e-37	4.2245
SLC34A2	1.81	1.58E-33	2.39087	1.31e-28	4.20087
DSG3	1.57	0.000000217	2.63034	1.13e-30	4.20034
B3GNT5	1.72	6.59E-18	2.42894	9.72e-123	4.14894
KCNK5	1.58	1.49E-24	2.55408	4.95e-74	4.13408
KRT6A	1.64	0.000000000086	2.43333	4.43e-18	4.07333
MMP12	1.68	0.000000448	2.36535	4.3e-37	4.04535
PGBD5	1.55	3.39e-14	2.33565	3.43e-62	3.88565
TRIM29	1.58	1.01e-10	2.23361	3.09e-43	3.81361
DSC3	1.6	0.0000000071	2.19973	5.77e-29	3.79973
CDCA7	1.64	0.000000000000329	2.15643	6.61e-58	3.79643
FDCSP	1.59	0.0000703	2.20257	1.58e-11	3.79257
SOX11	1.59	0.000000000000662	2.06806	3.72e-29	3.65806
SCN7A	-1.51	5.58E-32	-2.09641	3.48e-22	-3.60641
GSTM3	-1.61	0.0000000000000000217	-2.12178	2.53e-33	-3.73178
SYBU	-1.67	0.0000000000000517	-2.22605	2.08e-53	-3.89605
ZNF552	-1.66	1.12E-48	-2.25495	3.57e-76	-3.91495
NEK5	-1.88	4.19E-34	-2.13401	1.02e-57	-4.01401
RAB30	-1.86	5E-21	-2.21531	1.09e-57	-4.07531
SYT1	-2.05	3.42E-20	-2.0761	4.93e-39	-4.1261
SYT17	-2.05	3.42E-20	-2.0761	4.93e-39	-4.1261
DYNLRB2	-1.73	1.62E-44	-2.40035	2.04e-58	-4.13035
ANXA9	-2	2.71E-22	-2.224	1.94e-60	-4.224
RBM24	-1.7	0.0000000000000458	-2.58035	4.36e-21	-4.28035
TMEM150C	-1.71	0.00000000000000263	-2.58234	9.79e-30	-4.29234
SCGB1D2	-1.62	0.0000000248	-2.67544	5.05e-12	-4.29544
DIO1	-1.79	0.0000000000000000196	-2.51631	9.87e-19	-4.30631
INPP4B	-2.21	2.13E-25	-2.10196	6.84e-58	-4.31196
MAPT	-1.64	2.43E-42	-2.74249	1.75e-44	-4.38249
AR	-2.18	2.39E-18	-2.21574	2.68e-41	-4.39574
ACADSB	-2.25	5.56E-39	-2.16754	5.21e-60	-4.41754
SIDT1	-2.33	3.06E-25	-2.11608	6.57e-54	-4.44608
ACOX2	-1.87	1.38E-31	-2.60268	5.5e-37	-4.47268
SLC27A2	-1.65	3.34E-19	-2.82434	2.26e-34	-4.47434
PDZK1	-1.83	0.0000000000034	-2.70577	1.1e-21	-4.53577
ADAMTS15	-1.71	0.0000000000000000344	-2.84117	4.51e-49	-4.55117
SYTL5	-1.93	1.5E-23	-2.65755	2.79e-28	-4.58755
SLITRK6	-1.78	0.000000000000000313	-2.87097	6.48e-21	-4.65097
PRR15	-1.65	8.66E-22	-3.04592	3.74e-68	-4.69592
STC2	-1.56	0.0000000000145	-3.18703	8.55e-43	-4.74703
SLC44A4	-2.24	1.39E-28	-2.50946	2.5e-39	-4.74946
LIN7A	-2.09	2.28E-29	-2.74237	2.15e-34	-4.83237
KCNJ3	-1.89	0.00000000000102	-3.12979	4.72e-15	-5.01979
FSIP1	-1.75	1.16E-34	-3.42261	1.05e-50	-5.17261
FOXA1	-2.44	7.27E-26	-2.74345	1.5e-63	-5.18345
CEACAM5	-1.94	2.39E-19	-3.26896	4.9e-21	-5.20896
BCAS1	-1.81	1.53E-52	-3.43034	9.92e-52	-5.24034
MLPH	-2.44	1.01E-25	-2.86763	4.51e-80	-5.30763
ABAT	-2.58	2.78E-27	-2.78919	2.69e-65	-5.36919
THSD4	-2.51	7.08e-27	-2.90908	1.1e-70	-5.41908
DNALI1	-2.72	1.29E-39	-2.71019	5.9e-53	-5.43019
CEACAM6	-2.86	3.52E-20	-2.61275	2.76e-17	-5.47275
AFF3	-2.26	0.000000000000000209	-3.26851	4.83e-57	-5.52851
DNAJC12	-2.48	1.98E-19	-3.05702	1.09e-49	-5.53702
TBC1D9	-2.49	3.51E-29	-3.0472	1.71e-90	-5.5372
GATA3	-2.79	1.01e-22	-2.75939	1.17e-80	-5.54939
GREB1	-2.81	2.27E-29	-2.75857	1.92e-48	-5.56857
CA12	-2.35	4.86E-25	-3.22336	7.74e-71	-5.57336
SLC7A2	-2.03	0.000000000000000301	-3.77754	1.58e-53	-5.80754
GFRA1	-2.31	1.07E-29	-3.50633	3.55e-43	-5.81633
SCGB2A2	-3.58	6.29e-16	-2.28351	1.41e-09	-5.86351
TPRG1	-1.67	0.0000000000000718	-4.31401	5.33e-59	-5.98401
CYP4Z1	-3.3	1.64E-28	-2.72132	2.51e-14	-6.02132
TFF3	-2.17	0.0000000000000000665	-3.85385	7.84e-40	-6.02385
ERBB4	-2.86	1.72E-21	-3.17026	1.61e-49	-6.03026
NAT1	-2.01	0.000000000000000547	-4.06755	4.08e-61	-6.07755
BMPR1B	-1.7	0.00000000025	-4.38221	1.04e-39	-6.08221
SLC16A6	-2.44	1.75E-27	-3.68576	2.91e-72	-6.12576
CLSTN2	-2.91	3.83E-25	-3.29638	1.95e-46	-6.20638
ANKRD30A	-2.5	4.91E-38	-4.00594	7.54e-31	-6.50594
SCUBE2	-2.55	1.4e-18	-4.1255	2.04e-57	-6.6755
PGR	-3.27	1.54E-31	-3.41281	7.3e-33	-6.68281
AGR2	-3.15	1.62E-23	-3.77794	4.41e-57	-6.92794
DACH1	-3.47	1.2E-34	-3.66287	4.96e-71	-7.13287
TFF1	-2.68	5.38E-18	-4.59889	2.35e-36	-7.27889
AGTR1	-2.43	0.0000000000000000475	-4.92657	7.04e-49	-7.35657
ESR1	-3.49	3.84E-24	-4.54205	8.02e-90	-8.03205
AGR3	-4.68	4.22E-38	-4.42623	1.56e-59	-9.10623
CPB1	-2.28	0.000000000000252	-7.15654	1.84e-31	-9.43654

## Sheet: TableS3
TableS3:The LogFC and P value of KLK5 in different datasets
Datasets	LogFC	P
GSE76275	1.57	1.28e-13
TCGA	3.45	7.18e-56
GSE165407	-3.62	2.28e-06

## Sheet: TableS4
TableS4: DEGs between the KLK5 low and KLK5 high groups	baseMean	log2FoldChange	lfcSE	stat	pvalue	padj
CSN2	285.943	9.48132	0.415013	22.8458	1.60727e-115	8.67746e-113
LALBA	181.829	8.06068	0.346412	23.269	9.12664e-120	6.07325e-117
CSN1S2AP	5.89708	5.65917	0.733343	7.71695	1.19144e-14	1.03497e-13
NPY2R	120.17	4.96805	0.215312	23.0737	8.51336e-118	5.183e-115
NPY2R-AS1	35.1863	4.86007	0.226154	21.49	1.92931e-102	6.90066e-100
CSN3	181.723	4.84346	0.308845	15.6825	1.99335e-55	1.76042e-53
OPRPN	243.34	4.80945	0.212339	22.6499	1.399e-113	7.02298e-111
ADGRD2	67.3322	4.77563	0.162679	29.3563	1.98832e-189	4.37644e-186
CSN1S1	92.1069	4.67461	0.250221	18.682	6.94259e-78	1.2494e-75
DSG1	290.641	4.63602	0.147274	31.4788	1.69304e-217	4.84445e-214
KLK8	176.614	4.61006	0.138664	33.2462	2.3171e-242	1.10503e-238
C6orf15	90.9623	4.34465	0.142841	30.4161	3.36699e-203	8.02858e-200
SMYD1	167.452	4.01616	0.159386	25.1977	4.24553e-140	4.33862e-137
CLDN19	85.3879	3.92153	0.126471	31.0074	4.29033e-211	1.11603e-207
PRSS33	40.9704	3.87098	0.218874	17.6859	5.38214e-70	7.77801e-68
CMTM5	25.8473	3.81472	0.142364	26.7955	3.64603e-158	5.49092e-155
HS3ST4	55.5004	3.80844	0.166914	22.8167	3.12695e-115	1.65693e-112
NFE4	37.3533	3.75421	0.18994	19.7653	5.92979e-87	1.40227e-84
NCAN	55.3793	3.69756	0.179075	20.6481	1.01577e-94	2.87774e-92
KRT14	13358.8	3.67146	0.13285	27.6362	4.08573e-168	6.87701e-165
KCNJ16	105.384	3.60273	0.147277	24.4623	3.72543e-132	3.43869e-129
COL17A1	3723.73	3.55935	0.106044	33.565	5.43666e-247	3.11129e-243
SULT1C3	31.2079	3.53181	0.437536	8.07204	6.91316e-16	6.88764e-15
RNF186	19.0265	3.51495	0.154435	22.7601	1.14102e-114	5.93622e-112
TUNAR	40.6256	3.47546	0.182083	19.0873	3.22097e-81	6.63056e-79
MUC7	48.5794	3.46461	0.214779	16.1311	1.54267e-58	1.57089e-56
LINC00707	29.8416	3.45358	0.155495	22.2102	2.73658e-109	1.20469e-106
SBSN	136.784	3.4302	0.170636	20.1025	7.02327e-90	1.76284e-87
OR7E101P	3.21229	3.3993	0.25781	13.1853	1.06635e-39	5.38141e-38
ANGPTL7	80.8866	3.34441	0.156476	21.3733	2.37028e-101	8.07417e-99
MYL7	49.4722	3.33997	0.145286	22.989	6.00201e-117	3.57795e-114
KRT16P6	18.6972	3.31257	0.144664	22.8983	4.82686e-116	2.76232e-113
IL17B	71.7043	3.26995	0.0973269	33.5976	1.81972e-247	1.30174e-243
WIF1	432.061	3.2628	0.178438	18.2854	1.08223e-74	1.72038e-72
GABRA4	3.98906	3.26094	0.192589	16.9321	2.61001e-64	3.20528e-62
CLCA4	44.3995	3.20557	0.138139	23.2054	4.01674e-119	2.55411e-116
EDN3	190.579	3.18883	0.165118	19.3124	4.22379e-83	9.22592e-81
FEZF2	2.58151	3.17413	0.232211	13.6692	1.55174e-42	8.77502e-41
CCKBR	35.1336	3.16868	0.189481	16.7229	8.92081e-63	1.04615e-60
PTN	2622.42	3.16234	0.0955833	33.0846	4.94229e-240	2.02027e-236
RYR3-DT	2.94883	3.137	0.196564	15.9592	2.4601e-57	2.41072e-55
VGLL1	622.464	3.13288	0.170332	18.3928	1.49917e-75	2.47961e-73
ACTG2	4752.76	3.12931	0.109893	28.4759	2.32919e-178	4.44316e-175
STAC2	3678.74	3.12886	0.144511	21.6514	5.89722e-104	2.19147e-101
PNMA8C	6.83696	3.10789	0.137146	22.6611	1.08392e-113	5.53847e-111
RNASE7	33.2294	3.09019	0.109471	28.2283	2.63208e-175	4.70714e-172
OXTR	2036.56	3.0653	0.107353	28.5535	2.54152e-179	5.1945e-176
LOC158434	3.72551	3.03192	0.223761	13.5498	7.94438e-42	4.32992e-40
CA6	40.1551	3.01478	0.190076	15.8609	1.18175e-56	1.10505e-54
LCE1C	1.6947	3.00088	0.190231	15.7749	4.62994e-56	4.20575e-54
PAK5	49.7126	3.00032	0.127299	23.5691	8.00169e-123	6.02527e-120
ECRG4	398.85	2.99743	0.121132	24.7451	3.50149e-135	3.45488e-132
GRIA4	146.369	2.99002	0.130783	22.8624	1.10103e-115	6.05864e-113
LINC01819	242.533	2.97683	0.126738	23.4882	5.39045e-122	3.95493e-119
SOX8	385.354	2.97462	0.124229	23.9446	1.05146e-126	8.35739e-124
KRT81	4306.65	2.95847	0.156703	18.8794	1.68381e-79	3.21204e-77
OVCH2	32.1763	2.94915	0.126095	23.3883	5.62041e-121	4.02056e-118
SPHKAP	62.0238	2.94019	0.18388	15.9897	1.50794e-57	1.48276e-55
KRT17	12311.3	2.93056	0.11935	24.5543	3.88734e-133	3.70775e-130
MOG	11.2926	2.92025	0.186207	15.6828	1.98298e-55	1.76042e-53
C1QL2	41.3447	2.892	0.171354	16.8774	6.60293e-64	8.03984e-62
CRCT1	2.91464	2.87509	0.369101	7.78944	6.73079e-15	6.00919e-14
LINC01036	1.18552	2.87432	0.466017	6.16785	6.92254e-10	3.58454e-09
CARD18	3.1098	2.86136	0.263502	10.859	1.80771e-27	4.82968e-26
XAGE2	10.7347	2.86031	0.316103	9.04866	1.44735e-19	2.0635e-18
CAPZA3	5.91342	2.85747	0.156826	18.2207	3.53879e-74	5.56368e-72
FTMT	2.79901	2.84932	0.246837	11.5433	7.97956e-31	2.63353e-29
KPRP	1.70334	2.84841	0.338098	8.42481	3.61321e-17	4.06401e-16
KRT16	2858.29	2.84713	0.148196	19.2119	2.94204e-82	6.28236e-80
MMP20	19.7055	2.84616	0.163775	17.3785	1.20058e-67	1.59043e-65
OR11Q1P	1.79948	2.84001	0.266308	10.6644	1.49391e-26	3.71066e-25
ANTXRL	24.9876	2.83891	0.146432	19.3872	9.90394e-84	2.19683e-81
RPE65	7.05435	2.83887	0.139543	20.344	5.24269e-92	1.44245e-89
APCDD1L-DT	141.263	2.8282	0.107913	26.2081	2.15057e-151	2.79711e-148
ROPN1	229.09	2.82639	0.18483	15.2919	8.66404e-53	7.06305e-51
INSYN2B	92.4071	2.82073	0.124883	22.587	5.8173e-113	2.86993e-110
ETV3L	22.1692	2.8151	0.147452	19.0916	2.96403e-81	6.14585e-79
PICSAR	40.9694	2.80522	0.12891	21.7611	5.41947e-105	2.06764e-102
C1orf94	5.73952	2.80357	0.24473	11.4558	2.20005e-30	7.13142e-29
MRGPRX3	30.9719	2.80311	0.138623	20.2211	6.38744e-91	1.69232e-88
POU3F3	25.1982	2.78875	0.15973	17.4592	2.9323e-68	3.95778e-66
LINC02487	54.6435	2.76841	0.136153	20.3331	6.54799e-92	1.78442e-89
KRT17P3	12.4014	2.75748	0.146559	18.8148	5.71654e-79	1.0691e-76
EDAR	30.9647	2.75484	0.124233	22.1747	6.02176e-109	2.61071e-106
PLCZ1	8.03631	2.74911	0.14535	18.9137	8.79378e-80	1.72346e-77
GPR12	86.4144	2.7408	0.164827	16.6283	4.34818e-62	4.95692e-60
SLCO1B7	2.77926	2.74052	0.37703	7.26871	3.62948e-13	2.71585e-12
LINC01152	177.098	2.73554	0.127319	21.4857	2.12052e-102	7.49092e-100
TEPP	17.2595	2.73522	0.103222	26.4986	1.00634e-154	1.37121e-151
LINC01198	44.7631	2.73486	0.203473	13.4409	3.4823e-41	1.859e-39
SCRG1	215.609	2.71637	0.131167	20.7092	2.86203e-95	8.18942e-93
TTYH1	883.224	2.7057	0.125723	21.5211	9.87215e-103	3.57572e-100
MAGEB4	12.0704	2.70566	0.221888	12.1938	3.35262e-34	1.31956e-32
LINC00165	6.60434	2.70555	0.12291	22.0125	2.18404e-107	9.05712e-105
C10orf90	76.467	2.69242	0.126335	21.3118	8.82803e-101	2.97182e-98
SLC7A3	54.2885	2.69179	0.13576	19.8276	1.72034e-87	4.13662e-85
OR10A3	1.25694	2.69087	0.175102	15.3674	2.70689e-53	2.2516e-51
ROPN1B	333.865	2.68263	0.140322	19.1176	1.80057e-81	3.78834e-79
PI3	254.447	2.6729	0.159705	16.7365	7.10252e-63	8.43285e-61
RNY1	6.09096	2.6539	0.20412	13.0017	1.19671e-38	5.70767e-37
KLK10	1042.16	2.64846	0.14471	18.3019	7.98902e-75	1.28426e-72
IRX1	701.696	2.64313	0.109893	24.0519	7.96913e-128	6.90996e-125
MIA	283.99	2.62694	0.137661	19.0826	3.52037e-81	7.19513e-79
OLAH	21.2607	2.62515	0.138949	18.8928	1.30653e-79	2.52602e-77
LINC01883	3.25305	2.62355	0.209012	12.5521	3.8687e-36	1.65717e-34
KRT9	21.3059	2.62048	0.148637	17.6301	1.4475e-69	2.07094e-67
PDE1C	383.611	2.61467	0.0825614	31.6694	4.105e-220	1.30512e-216
LOC101929128	46.6963	2.61452	0.168964	15.4738	5.21349e-54	4.42667e-52
LOC157273	46.6963	2.61452	0.168964	15.4738	5.21349e-54	4.42667e-52
LOC283299	11.6485	2.59971	0.138055	18.831	4.20752e-79	7.97312e-77
DSG3	1752.57	2.5985	0.148711	17.4735	2.27983e-68	3.09171e-66
FAT2	991.659	2.59787	0.102718	25.2911	3.99744e-141	4.23639e-138
EMILIN3	112.693	2.59687	0.12307	21.1008	7.81796e-99	2.51352e-96
RLBP1	10.7582	2.59312	0.178498	14.5274	8.1252e-48	5.6294e-46
SYT8	471.416	2.59187	0.128808	20.1219	4.74097e-90	1.20051e-87
DCT	39.5339	2.58386	0.127693	20.2349	4.83031e-91	1.30391e-88
SLCO1B3-SLCO1B7	3.552	2.57038	0.333276	7.71247	1.23407e-14	1.0694e-13
LY6D	281.575	2.56358	0.175965	14.5687	4.44339e-48	3.10863e-46
TP63	1301.87	2.55761	0.0986237	25.9331	2.82413e-148	3.51347e-145
PTGS2	568.534	2.55598	0.114845	22.2559	9.88977e-110	4.49184e-107
BNC1	80.892	2.53925	0.116706	21.7576	5.85247e-105	2.20345e-102
KCNE1B	8.6878	2.53904	0.128803	19.7125	1.68471e-86	3.91921e-84
LINC01785	2.32654	2.53522	0.250572	10.1177	4.61002e-24	9.48319e-23
NRAD1	46.8922	2.52029	0.134845	18.6903	5.93426e-78	1.0747e-75
KRTAP2-3	4.59527	2.51895	0.16297	15.4565	6.81616e-54	5.75332e-52
SLC6A2	46.7121	2.5173	0.154518	16.2913	1.13796e-59	1.21499e-57
AGTR2	2.44038	2.5112	0.224748	11.1734	5.50391e-29	1.6388e-27
HNRNPA1P33	7.46192	2.50404	0.128761	19.4472	3.07523e-84	6.87458e-82
RGR	15.7816	2.50251	0.185104	13.5195	1.19998e-41	6.50305e-40
PNMA6E	2.32676	2.501	0.381463	6.55635	5.51406e-11	3.26881e-10
ARHGAP36	209.491	2.50081	0.210366	11.8879	1.36871e-32	4.9891e-31
LINC00163	3.13262	2.49661	0.150074	16.6359	3.8309e-62	4.4023e-60
TCEAL5	36.165	2.49601	0.116223	21.4761	2.60578e-102	9.0929e-100
SYNM	6021.31	2.49382	0.0973093	25.6278	7.47511e-145	8.55572e-142
KRT6B	3124.25	2.49141	0.148874	16.735	7.28882e-63	8.61828e-61
LINC00445	3.62414	2.47771	0.161175	15.3728	2.49214e-53	2.08509e-51
ESX1	1.56191	2.47216	0.338731	7.29829	2.91443e-13	2.20618e-12
DSC3	1917.47	2.47181	0.123792	19.9674	1.05808e-88	2.56575e-86
KRT79	37.214	2.46881	0.142086	17.3754	1.26632e-67	1.66979e-65
PHEX-AS1	2.69335	2.46687	0.188977	13.0538	6.04578e-39	2.94208e-37
LINC01777	1.07756	2.46165	0.234825	10.4829	1.03513e-25	2.41593e-24
SOSTDC1	530.322	2.45879	0.133096	18.4738	3.3585e-76	5.68641e-74
LRRC3B	17.2986	2.4533	0.140041	17.5184	1.0368e-68	1.4263e-66
SNORC	357.547	2.44071	0.101825	23.9697	5.75684e-127	4.70646e-124
OSR1	599.997	2.44057	0.101738	23.9888	3.64386e-127	3.06663e-124
S100A2	785.884	2.43377	0.11602	20.9772	1.05934e-97	3.25935e-95
KRT75	58.1837	2.43341	0.1612	15.0956	1.73197e-51	1.3467e-49
SERPINB12	1.0836	2.42624	0.237372	10.2212	1.59306e-24	3.37408e-23
KCNAB1-AS1	0.950883	2.4129	0.227506	10.6059	2.7976e-26	6.81862e-25
SFRP1	15140.2	2.40279	0.124116	19.3592	1.70477e-83	3.75234e-81
HSD3BP2	13.2063	2.3982	0.291147	8.23706	1.76501e-16	1.86706e-15
KRTDAP	30.4651	2.38896	0.153784	15.5345	2.02506e-54	1.75591e-52
KRT77	12.8839	2.3868	0.208309	11.458	2.14464e-30	6.9735e-29
DPP6	51.2687	2.36423	0.129607	18.2415	2.41712e-74	3.82118e-72
LGALS7	13.3544	2.36289	0.111592	21.1744	1.64586e-99	5.35167e-97
LGALS7B	13.3544	2.36289	0.111592	21.1744	1.64586e-99	5.35167e-97
LUARIS	13.5818	2.36263	0.101615	23.2509	1.39341e-119	9.06162e-117
ALX4	230.025	2.35756	0.107375	21.9563	7.54418e-107	3.04041e-104
LEP	1397.02	2.35356	0.177713	13.2436	4.91284e-40	2.51929e-38
LOC100289473	12.3907	2.35267	0.105618	22.2754	6.40461e-110	2.95583e-107
KRT1	60.3232	2.34419	0.148534	15.7822	4.12636e-56	3.78435e-54
C4BPA	79.886	2.34283	0.141903	16.5101	3.1037e-61	3.44222e-59
LOC105374171	1.62368	2.34114	0.203478	11.5056	1.2364e-30	4.07116e-29
TRIM29	4243.57	2.33957	0.10657	21.9533	8.06153e-107	3.20379e-104
GLYAT	114.157	2.33727	0.172524	13.5475	8.19509e-42	4.45807e-40
SLC15A1	129.971	2.3371	0.155556	15.0242	5.09828e-51	3.94276e-49
LOC100507477	3.16162	2.33545	0.168221	13.8832	8.0065e-44	4.74323e-42
KRT17P6	2.14611	2.32363	0.138609	16.764	4.47782e-63	5.36102e-61
HAO1	4.51279	2.32043	0.268625	8.63817	5.71182e-18	7.02053e-17
CNN1	2242.22	2.31551	0.0864714	26.7778	5.86203e-158	8.3868e-155
LORICRIN	3.67808	2.31542	0.167953	13.7861	3.09161e-43	1.77995e-41
SAMD5	505.492	2.31479	0.0903306	25.6257	7.88437e-145	8.67705e-142
SACS-AS1	3.99646	2.30615	0.140222	16.4464	8.90074e-61	9.68387e-59
FAM3D	175.044	2.30346	0.128644	17.9057	1.06489e-71	1.59533e-69
CSF3	20.8639	2.29915	0.174816	13.1519	1.66028e-39	8.32001e-38
KCNMB1	622.119	2.29765	0.0703838	32.6446	9.57064e-234	3.42318e-230
CDH12	25.8393	2.29678	0.160185	14.3383	1.26058e-46	8.44736e-45
LOC100132078	1.36715	2.29433	0.231616	9.90574	3.93033e-23	7.52258e-22
BPI	108.315	2.29096	0.126749	18.0748	5.03778e-73	7.75006e-71
LEMD1	69.976	2.27307	0.157103	14.4687	1.91051e-47	1.30783e-45
ART3	280.388	2.27055	0.170866	13.2885	2.6993e-40	1.39419e-38
MRGPRX4	0.914586	2.27032	0.175023	12.9715	1.77409e-38	8.34932e-37
LINC02613	197.812	2.26472	0.108776	20.82	2.85039e-96	8.32255e-94
PTPRZ1	393.903	2.26436	0.143935	15.7318	9.16023e-56	8.21664e-54
RASGEF1C	47.9783	2.26083	0.129026	17.5223	9.68794e-69	1.34568e-66
LOC105371267	180.986	2.25132	0.102624	21.9376	1.13805e-106	4.46085e-104
MYH11	7505.75	2.24891	0.0965729	23.2871	5.98618e-120	4.0783e-117
ADH4	16.4302	2.24645	0.150151	14.9613	1.31508e-50	9.98134e-49
CASC8	69.1493	2.23596	0.129016	17.3309	2.75052e-67	3.57743e-65
KRT16P5	0.703313	2.23215	0.220117	10.1408	3.64263e-24	7.54744e-23
LGALS14	3.60607	2.21909	0.172498	12.8645	7.13406e-38	3.29248e-36
HTR2A	45.7182	2.21544	0.100723	21.9954	3.18477e-107	1.30184e-104
FTHL17	2.18969	2.21287	0.549347	4.02819	5.62088e-05	0.000153984
LOC101927531	1.59536	2.20644	0.219581	10.0484	9.33636e-24	1.87211e-22
SLC27A6	248.659	2.2023	0.112505	19.5751	2.52352e-85	5.73079e-83
PCARE	14.3349	2.20089	0.150184	14.6546	1.25859e-48	9.00804e-47
HPSE2	105.301	2.1996	0.123312	17.8377	3.60216e-71	5.28576e-69
SPOCK3	17.8778	2.19834	0.138508	15.8717	9.95636e-57	9.43348e-55
LCE3D	0.657455	2.19508	0.450871	4.86852	1.12439e-06	3.90452e-06
LINC02189	1.80119	2.19267	0.228121	9.61188	7.12395e-22	1.23692e-20
PSAPL1	7.28142	2.19194	0.312913	7.00498	2.47029e-12	1.69508e-11
KRT5	18032.2	2.19156	0.137489	15.9399	3.3493e-57	3.2487e-55
KCNH5	5.02357	2.19026	0.195123	11.225	3.07283e-29	9.27489e-28
LINC01028	5.01114	2.18094	0.212559	10.2604	1.06274e-24	2.28127e-23
LEFTY2	78.2461	2.17608	0.12948	16.8064	2.19218e-63	2.65793e-61
PANTR1	3.4086	2.15383	0.184204	11.6926	1.39042e-31	4.81082e-30
KIT	3612.43	2.14959	0.0966693	22.2365	1.52252e-109	6.80711e-107
UBE2U	1.99671	2.14887	0.275172	7.80919	5.75558e-15	5.17568e-14
CEROX1	237.399	2.14861	0.10212	21.04	2.82274e-98	8.77933e-96
VEGFD	243.149	2.1395	0.134176	15.9455	3.06042e-57	2.98427e-55
GLB1L3	33.7566	2.13866	0.105957	20.1842	1.34816e-90	3.50692e-88
ACP7	22.734	2.13645	0.147444	14.4899	1.40319e-47	9.67492e-46
OR2L13	7.64643	2.13443	0.135599	15.7407	7.95286e-56	7.20136e-54
TRIM43	3.71779	2.13341	0.296282	7.20058	5.99553e-13	4.38762e-12
OTOP1	1.04346	2.12824	0.37467	5.68029	1.34465e-08	5.95495e-08
HAS3	618.57	2.12549	0.0929455	22.8681	9.64627e-116	5.41213e-113
R3HDML	3.01407	2.11663	0.166701	12.6972	6.12872e-37	2.71047e-35
NPY4R	1.99708	2.11621	0.177273	11.9376	7.53586e-33	2.78234e-31
KRT16P4	0.977823	2.11571	0.171759	12.3179	7.25543e-35	2.94061e-33
TAC1	39.323	2.11531	0.13133	16.1069	2.28278e-58	2.30811e-56
FBN3	188.746	2.11225	0.133017	15.8795	8.78496e-57	8.3791e-55
APCDD1L	428.895	2.11067	0.100931	20.9121	4.15481e-97	1.25143e-94
CDH22	25.8086	2.10887	0.112285	18.7814	1.07266e-78	1.99306e-76
GABRP	10323.2	2.10387	0.149633	14.0602	6.66976e-45	4.18527e-43
LCE2A	0.512028	2.10192	0.633849	3.31612	0.000912766	0.00206923
CXCL2	293.999	2.09962	0.11335	18.5234	1.3379e-76	2.29238e-74
NGFR	1125.64	2.09561	0.0862786	24.2888	2.57292e-130	2.30067e-127
GFRA3	79.7619	2.09186	0.130795	15.9934	1.41988e-57	1.40098e-55
GFAP	94.6687	2.08852	0.112366	18.5868	4.1075e-77	7.12314e-75
A2ML1	729.498	2.08634	0.154608	13.4943	1.689e-41	9.08438e-40
ZFP42	15.6615	2.08226	0.22564	9.22825	2.75079e-20	4.18677e-19
CAPN6	883.334	2.08192	0.13868	15.0124	6.08865e-51	4.69597e-49
BBOX1	506.83	2.078	0.125576	16.5478	1.6611e-61	1.84944e-59
SLCO1A2	53.0019	2.0746	0.169719	12.2237	2.32133e-34	9.25106e-33
TAFA3	68.3119	2.07367	0.119039	17.4201	5.81247e-68	7.73573e-66
NTF4	60.7388	2.07009	0.107491	19.2582	1.20473e-82	2.5919e-80
TSLP	50.195	2.06958	0.106152	19.4963	1.17998e-84	2.65859e-82
PAMR1	736.523	2.06933	0.0885106	23.3795	6.90873e-121	4.82162e-118
POLR2F	48.4233	2.06907	0.117533	17.6042	2.28896e-69	3.25852e-67
KRT74	1.77777	2.05863	0.171824	11.981	4.4688e-33	1.66715e-31
KCNG1	331.397	2.0583	0.134276	15.3288	4.90897e-53	4.02479e-51
OPRK1	37.6715	2.05712	0.177118	11.6144	3.48256e-31	1.1779e-29
KY	36.496	2.03919	0.112598	18.1103	2.64411e-73	4.08965e-71
SLC22A12	5.02667	2.03686	0.237176	8.58794	8.85402e-18	1.06823e-16
DSC1	45.0904	2.02459	0.0994184	20.3643	3.46466e-92	9.62503e-90
B3GALT1	40.3553	2.02245	0.110357	18.3264	5.09953e-75	8.29079e-73
CKAP2LP1	0.836375	2.02078	0.203445	9.93281	2.99703e-23	5.79047e-22
CHIAP1	1.21949	2.02042	0.229284	8.81186	1.23089e-18	1.6112e-17
ABCB5	57.7758	2.02029	0.127549	15.8393	1.66639e-56	1.54311e-54
PTCHD1	333.05	2.01808	0.133034	15.1697	5.61654e-52	4.42732e-50
KRT34	2.66716	2.01596	0.250873	8.03578	9.29867e-16	9.13709e-15
LOC100653049	2.66716	2.01596	0.250873	8.03578	9.29867e-16	9.13709e-15
LINC01254	0.901083	2.01518	0.181975	11.074	1.67794e-28	4.82053e-27
LGR6	770.678	2.00967	0.114618	17.5337	7.93081e-69	1.10699e-66
NIPAL4	59.6701	2.00431	0.108115	18.5387	1.00686e-76	1.73557e-74
SERPINB5	1813.59	2.0035	0.125648	15.9454	3.06625e-57	2.98427e-55
KCNIP1-OT1	2.50753	1.99926	0.141982	14.0811	4.96377e-45	3.12849e-43
ANXA8L1	200.907	1.99597	0.122993	16.2283	3.18366e-59	3.30062e-57
RN7SL170P	1.09742	1.99474	0.201376	9.90558	3.93685e-23	7.53002e-22
RNU6-242P	1.23697	1.99247	0.141008	14.1302	2.474e-45	1.58724e-43
LINC01497	4.75975	1.98619	0.199256	9.96804	2.1034e-23	4.11112e-22
CDH19	98.7358	1.98318	0.193811	10.2325	1.41764e-24	3.01369e-23
PIK3C2G	380.499	1.98262	0.118476	16.7344	7.35805e-63	8.66433e-61
KRTAP1-1	1.06133	1.98221	0.197393	10.042	9.96577e-24	1.99413e-22
ID4	1893.24	1.98085	0.0930902	21.2788	1.78343e-100	5.93383e-98
SELENOV	3.63805	1.97322	0.176253	11.1954	4.29539e-29	1.28431e-27
TPPP2	5.79779	1.96749	0.13556	14.5139	9.89851e-48	6.84145e-46
SHC4	516.775	1.96468	0.122111	16.0894	3.02994e-58	3.04206e-56
IGHA2	11109.1	1.95917	0.11869	16.5065	3.29348e-61	3.6386e-59
SPRR2D	7.68415	1.95191	0.386252	5.05346	4.33882e-07	1.59665e-06
HTN1	2.17009	1.9452	0.417913	4.65457	3.24664e-06	1.05688e-05
FGFBP1	99.9648	1.94456	0.185149	10.5027	8.39683e-26	1.97426e-24
SPRR1B	24.1176	1.93684	0.269991	7.17372	7.29868e-13	5.28586e-12
NLRP10	1.42013	1.93111	0.178086	10.8437	2.1368e-27	5.68768e-26
LINC02538	12.9408	1.93032	0.121721	15.8586	1.22686e-56	1.1435e-54
TDRD12	149.586	1.92875	0.12688	15.2014	3.46192e-52	2.75165e-50
SERPINB4	13.7309	1.92383	0.262572	7.32686	2.35606e-13	1.79298e-12
SCN2B	93.5307	1.92359	0.107784	17.8467	3.06616e-71	4.52242e-69
KCNS1	77.9733	1.92055	0.126347	15.2006	3.50516e-52	2.7783e-50
PENK	69.4971	1.92014	0.135058	14.2171	7.17443e-46	4.67629e-44
NSG1	221.822	1.90948	0.102456	18.6371	1.60705e-77	2.82111e-75
NCMAP	349.889	1.90747	0.114532	16.6546	2.80349e-62	3.23464e-60
OR7E99P	0.70103	1.90465	0.331875	5.73907	9.52003e-09	4.30138e-08
ITPRID1	64.5398	1.90169	0.152176	12.4967	7.7862e-36	3.28605e-34
LINC01235	352.958	1.89818	0.093904	20.2141	7.36312e-91	1.93292e-88
OSTN	2.51019	1.89709	0.191133	9.9255	3.2249e-23	6.20142e-22
AQP7P2	4.46361	1.8958	0.227534	8.33192	7.95433e-17	8.68722e-16
LOC101929297	2.43854	1.89574	0.19571	9.6865	3.44129e-22	6.09715e-21
RAET1L	37.2149	1.89542	0.155859	12.1611	5.00792e-34	1.95493e-32
LINC02607	111.614	1.89527	0.144502	13.1159	2.67112e-39	1.33156e-37
GSTA1	177.655	1.89426	0.165243	11.4635	2.01321e-30	6.55359e-29
PLD5	27.8304	1.88659	0.123733	15.2473	1.71499e-52	1.39016e-50
RNF222	15.3198	1.88531	0.120603	15.6324	4.37929e-55	3.85566e-53
EPHB1	358.864	1.88118	0.0876266	21.4681	3.09199e-102	1.06596e-99
GXYLT1P6	1.98595	1.87615	0.237595	7.89641	2.87052e-15	2.67547e-14
CX3CL1	5744.02	1.87567	0.0808664	23.1946	5.16113e-119	3.21045e-116
ITIH2	87.6664	1.87487	0.11516	16.2805	1.3575e-59	1.444e-57
KRT6A	947.759	1.87454	0.176725	10.6071	2.76186e-26	6.73725e-25
KRT83	34.4083	1.87316	0.146572	12.7799	2.12475e-37	9.61987e-36
CLDN6	35.6001	1.86586	0.147002	12.6927	6.48859e-37	2.86078e-35
CLDN11	693.437	1.86556	0.0812263	22.9674	9.86636e-117	5.76155e-114
SPRR2A	10.6746	1.86483	0.378847	4.92237	8.55013e-07	3.01669e-06
CLDN10-AS1	1.78319	1.86326	0.304046	6.12821	8.88755e-10	4.54934e-09
PCAT5	2.63756	1.85841	0.176962	10.5018	8.47931e-26	1.99038e-24
JPH2	440.804	1.8538	0.0861089	21.5285	8.41784e-103	3.08805e-100
LINC01267	3.15339	1.85082	0.111422	16.6109	5.81172e-62	6.54711e-60
ALPP	2.74687	1.85033	0.223626	8.27422	1.29304e-16	1.38417e-15
NRG2	136.891	1.84989	0.10102	18.312	6.6365e-75	1.07286e-72
NRG1	439.88	1.84675	0.100099	18.4492	5.2903e-76	8.9045e-74
RNU1-36P	0.909815	1.8434	0.163644	11.2646	1.96131e-29	5.97667e-28
ABCA13	111.095	1.84332	0.157368	11.7135	1.08712e-31	3.77968e-30
ADAMTS16-DT	8.81904	1.84135	0.136312	13.5084	1.39476e-41	7.53012e-40
EN1	872.602	1.84069	0.128165	14.3619	8.97171e-47	6.04039e-45
RNA5SP515	1.06727	1.83808	0.156321	11.7584	6.39589e-32	2.25107e-30
CALML3	657.044	1.83304	0.140933	13.0065	1.12399e-38	5.38722e-37
KLHL13	729.791	1.83294	0.0909173	20.1606	2.17443e-90	5.60532e-88
KCNH8	66.8474	1.83216	0.112558	16.2775	1.42634e-59	1.5116e-57
TCHHL1	2.78284	1.83158	0.304799	6.00915	1.86499e-09	9.15662e-09
LOC654780	3.64852	1.83123	0.127796	14.3293	1.43603e-46	9.55597e-45
SERPINB13	10.4603	1.829	0.25244	7.24527	4.31569e-13	3.20086e-12
IL34	650.434	1.82869	0.0820421	22.2896	4.65619e-110	2.18413e-107
OR7C1	6.05034	1.82786	0.121572	15.0352	4.31838e-51	3.34867e-49
HRCT1	274.086	1.82417	0.118884	15.3441	3.87802e-53	3.2071e-51
SLC18A3	0.80982	1.82325	0.353687	5.15498	2.53654e-07	9.62096e-07
ELF5	2535.12	1.82256	0.142896	12.7544	2.94544e-37	1.32517e-35
NKX1-2	73.6907	1.82243	0.193176	9.43403	3.94623e-21	6.42671e-20
ACTA2-AS1	250.035	1.82177	0.0831225	21.9167	1.79905e-106	6.95648e-104
SOX14	0.694062	1.82042	0.344775	5.28001	1.29175e-07	5.09612e-07
KRT16P3	1.27822	1.8174	0.186351	9.75258	1.79841e-22	3.25489e-21
SCEL	76.9684	1.81649	0.184236	9.8596	6.22962e-23	1.16735e-21
STAC	215.644	1.81602	0.0967674	18.7668	1.41019e-78	2.58661e-76
IVL	45.2636	1.80763	0.198149	9.12259	7.33481e-20	1.07355e-18
IAPP	0.942304	1.8053	0.418547	4.31326	1.60867e-05	4.75768e-05
HSD17B13	52.4858	1.80141	0.132267	13.6195	3.06652e-42	1.7205e-40
EFCAB1	70.8007	1.79931	0.108036	16.6547	2.7956e-62	3.23464e-60
PRDM13	7.28972	1.79911	0.293639	6.12696	8.95766e-10	4.58359e-09
TENM2	424.897	1.79705	0.0946686	18.9825	2.37877e-80	4.72681e-78
CHRDL2	116.337	1.79567	0.110561	16.2415	2.56671e-59	2.69025e-57
MMRN1	664.029	1.79394	0.110668	16.21	4.28483e-59	4.42621e-57
LCE1B	0.617394	1.79378	0.394371	4.54845	5.40426e-06	1.70475e-05
TP53AIP1	62.8353	1.7933	0.0962391	18.6338	1.71081e-77	2.98495e-75
TRPM8	35.5646	1.78727	0.133646	13.3732	8.6764e-41	4.59753e-39
LINC01910	6.1939	1.78479	0.167333	10.6661	1.46642e-26	3.65187e-25
LINC02845	1.41779	1.77817	0.280986	6.32833	2.47823e-10	1.35769e-09
SCN5A	44.0063	1.77716	0.0844101	21.0539	2.10624e-98	6.69645e-96
FGF21	2.69679	1.77705	0.295246	6.01888	1.75624e-09	8.65388e-09
CLDN10	51.8841	1.77528	0.133354	13.3125	1.95867e-40	1.02272e-38
RNU5B-1	1.62522	1.7747	0.231234	7.67488	1.65572e-14	1.41719e-13
BANCR	4.53857	1.7739	0.145246	12.2131	2.64705e-34	1.05052e-32
LOXL4	668.24	1.77389	0.0951494	18.6432	1.43377e-77	2.54819e-75
SERPINB3	16.6514	1.77377	0.313125	5.66473	1.47254e-08	6.49232e-08
UGT8	469.587	1.77316	0.127899	13.8638	1.04992e-43	6.19432e-42
TCEAL2	83.75	1.77306	0.125889	14.0844	4.7389e-45	2.99335e-43
DMRT1	8.72104	1.76774	0.203613	8.68186	3.89363e-18	4.86942e-17
PPP1R14C	566.928	1.76585	0.129973	13.5863	4.83003e-42	2.66294e-40
VRTN	4.03989	1.7646	0.229322	7.69485	1.41659e-14	1.22055e-13
SAA4	23.5091	1.7629	0.126009	13.9902	1.78891e-44	1.09376e-42
SCN3A	95.8385	1.76238	0.105563	16.6951	1.42391e-62	1.66301e-60
SOX9-AS1	386.61	1.75956	0.108246	16.2551	2.05465e-59	2.16146e-57
LOC388282	10.4214	1.75809	0.122639	14.3356	1.31179e-46	8.74954e-45
PAK3	245.396	1.75731	0.0897513	19.5798	2.30107e-85	5.26742e-83
CNTNAP3	115.07	1.7543	0.100639	17.4316	4.74948e-68	6.35054e-66
SLC22A11	10.8872	1.75286	0.100254	17.4841	1.89344e-68	2.57994e-66
LINC01511	8.97995	1.75235	0.210978	8.30586	9.90986e-17	1.07206e-15
CRB2	53.496	1.74502	0.0789931	22.0908	3.87732e-108	1.63155e-105
PLIN4	11463.2	1.74356	0.146746	11.8815	1.47668e-32	5.3758e-31
MAGEA4	53.7915	1.7427	0.34373	5.06997	3.97872e-07	1.47337e-06
GMNC	1.76011	1.74232	0.21511	8.09971	5.50923e-16	5.56249e-15
XAGE-4	0.452561	1.74111	0.439188	3.96438	7.35856e-05	0.000197893
MMP7	5635.3	1.73666	0.118709	14.6295	1.81992e-48	1.28294e-46
LINC01950	1.74871	1.73061	0.238172	7.26621	3.69718e-13	2.76434e-12
TMEM211	5.52572	1.72724	0.140839	12.264	1.41411e-34	5.65921e-33
LINC02570	3.54673	1.72523	0.257549	6.69867	2.10332e-11	1.30354e-10
LYVE1	670.16	1.72338	0.120216	14.3357	1.30838e-46	8.7472e-45
PLA2G4E	12.5788	1.72154	0.169015	10.1857	2.29704e-24	4.80815e-23
ANKRD1	41.1949	1.72044	0.117591	14.6307	1.7888e-48	1.26695e-46
LINC00092	33.8045	1.71927	0.129135	13.3137	1.92684e-40	1.00795e-38
COL9A3	687.52	1.71042	0.117659	14.5371	7.05279e-48	4.91019e-46
LINC00706	0.77134	1.70854	0.31602	5.40643	6.42934e-08	2.63076e-07
AADACL3	1.70063	1.7048	0.263285	6.47513	9.47324e-11	5.45078e-10
SPRR2G	1.45755	1.70423	0.32805	5.19504	2.04673e-07	7.85476e-07
LIN28B	5.60384	1.70305	0.347695	4.89811	9.6761e-07	3.38474e-06
PRELID3BP4	1.15327	1.70079	0.193617	8.78431	1.57331e-18	2.04074e-17
OCA2	54.0289	1.69287	0.162466	10.4199	2.01264e-25	4.55616e-24
SLC26A9	39.233	1.6925	0.144723	11.6948	1.35561e-31	4.70175e-30
POU3F4	0.749999	1.69223	0.32123	5.26797	1.37941e-07	5.42026e-07
TERB2	1.61433	1.69129	0.300497	5.62832	1.81978e-08	7.94374e-08
DEFB1	277.452	1.68981	0.131956	12.8058	1.52079e-37	6.91826e-36
IGF2BP3	48.7484	1.6897	0.132834	12.7205	4.55117e-37	2.03163e-35
KRT78	6.91533	1.68911	0.20882	8.08883	6.02391e-16	6.05438e-15
LOC100288510	1.05585	1.68846	0.198811	8.49278	2.01747e-17	2.3438e-16
FAM107A	906.789	1.68633	0.106008	15.9077	5.6062e-57	5.38308e-55
P3H2-AS1	3.94914	1.68632	0.152572	11.0526	2.12858e-28	6.09071e-27
ANXA8	200.984	1.68428	0.128494	13.1079	2.9685e-39	1.47466e-37
SLC7A14	6.54453	1.68398	0.12868	13.0865	3.93317e-39	1.93707e-37
COL9A1	32.7935	1.68311	0.151284	11.1255	9.42506e-29	2.75192e-27
PTX3	344.283	1.67896	0.122497	13.7062	9.32259e-43	5.31388e-41
LINC01985	3.86455	1.67685	0.143708	11.6685	1.84759e-31	6.33136e-30
RNU6-1161P	0.629531	1.67539	0.184064	9.10221	8.85123e-20	1.28433e-18
NPY4R2	0.736245	1.67286	0.207203	8.07352	6.83016e-16	6.81444e-15
SCGB1A1	7.42923	1.66487	0.229454	7.25579	3.9932e-13	2.97324e-12
C1QL4	43.8746	1.66418	0.136413	12.1996	3.12538e-34	1.23522e-32
PLSCR5	1.12846	1.66329	0.214345	7.75989	8.50031e-15	7.50703e-14
SNHG26	74.266	1.662	0.0860818	19.3072	4.67493e-83	1.0134e-80
CAPN11	117.596	1.66151	0.0794979	20.9	5.35597e-97	1.59641e-94
BARX1	67.3151	1.66137	0.136137	12.2037	2.97125e-34	1.17592e-32
CNTNAP3B	58.0692	1.66046	0.103092	16.1066	2.2915e-58	2.30877e-56
BTN1A1	15.2278	1.65852	0.11904	13.9325	4.02253e-44	2.41301e-42
CHRM3	288.632	1.65838	0.116992	14.1752	1.30558e-45	8.49039e-44
LMO7DN	3.03028	1.6522	0.130776	12.6338	1.37442e-36	6.01342e-35
DNER	120.861	1.65184	0.146301	11.2907	1.45939e-29	4.49506e-28
NMRK2	1.77549	1.64951	0.16411	10.0512	9.07474e-24	1.82349e-22
TRPM6	71.1845	1.64892	0.0992576	16.6126	5.65284e-62	6.41866e-60
MYLK	9837.23	1.64271	0.0635362	25.8548	2.15136e-147	2.56496e-144
STATH	0.587593	1.64105	0.430907	3.80836	0.000139894	0.000361111
MMP10	299.756	1.63839	0.124849	13.123	2.43102e-39	1.21398e-37
CERS3	28.023	1.63828	0.111021	14.7564	2.79809e-49	2.04246e-47
PHF24	65.7013	1.63757	0.110685	14.7949	1.58074e-49	1.15978e-47
LIPK	9.73476	1.63733	0.148837	11.0008	3.78576e-28	1.06306e-26
LINC02249	0.743415	1.63689	0.199934	8.18714	2.67503e-16	2.77632e-15
KRT15	13853.3	1.63629	0.123559	13.243	4.94972e-40	2.53365e-38
OR7E36P	1.03922	1.63507	0.1824	8.96418	3.12606e-19	4.31913e-18
LINC01761	3.74786	1.63351	0.187777	8.6992	3.34234e-18	4.20016e-17
OR2L3	0.599684	1.63308	0.202782	8.05335	8.05567e-16	7.97871e-15
FDCSP	2054.81	1.6264	0.182601	8.90681	5.25205e-19	7.09883e-18
LINC02347	0.797926	1.62602	0.190226	8.54782	1.25439e-17	1.48995e-16
DCDC2C	1.10698	1.62595	0.175615	9.25863	2.07076e-20	3.1805e-19
SAA2	865.79	1.62449	0.130492	12.449	1.41612e-35	5.92412e-34
HAP1	82.9531	1.62303	0.0937343	17.3152	3.61104e-67	4.65434e-65
C11orf86	13.0655	1.6229	0.228848	7.09162	1.32551e-12	9.36726e-12
LIN28B-AS1	0.637286	1.62141	0.43445	3.73209	0.000189894	0.000480938
MGAM2	253.404	1.61935	0.150915	10.7302	7.3401e-27	1.86032e-25
DLX6	32.1436	1.61801	0.156558	10.3349	4.89898e-25	1.0808e-23
NPM2	55.0972	1.61676	0.0892652	18.1119	2.5675e-73	3.99274e-71
RBP4	1428.53	1.61238	0.142986	11.2765	1.71369e-29	5.23326e-28
NKX2-5	58.3264	1.61067	0.208143	7.73828	1.00771e-14	8.82606e-14
ZP4	3.64829	1.60989	0.229775	7.00637	2.4458e-12	1.68029e-11
LINC00307	0.562747	1.60784	0.254165	6.32598	2.51625e-10	1.37694e-09
OR7E90P	0.546073	1.60766	0.271553	5.92024	3.21467e-09	1.53641e-08
GPR87	149.985	1.60421	0.117723	13.627	2.76638e-42	1.55515e-40
SCARA5	742.493	1.60367	0.152823	10.4937	9.23768e-26	2.16307e-24
SNORD93	1.38722	1.60272	0.137744	11.6355	2.71892e-31	9.22883e-30
SLC26A3	189.828	1.6027	0.14381	11.1445	7.61335e-29	2.23894e-27
HEPACAM	53.4728	1.60267	0.169462	9.45737	3.15798e-21	5.21422e-20
RNU5A-8P	0.703881	1.60165	0.378143	4.23558	2.27966e-05	6.60492e-05
NEUROG2	23.1152	1.60075	0.17857	8.9643	3.12268e-19	4.31655e-18
PNLDC1	53.2797	1.60065	0.113564	14.0947	4.09333e-45	2.60281e-43
CHST9	249.535	1.6002	0.123592	12.9474	2.42947e-38	1.13776e-36
SMR3B	99.9389	1.59884	0.304935	5.24321	1.57809e-07	6.14945e-07
LINC02251	2.88951	1.5936	0.186076	8.56424	1.08794e-17	1.30034e-16
COL11A2	189.031	1.59088	0.108383	14.6783	8.87675e-49	6.38189e-47
STAB2	74.1086	1.58755	0.0991905	16.0051	1.17737e-57	1.16572e-55
GSTM5	440.584	1.5847	0.1125	14.0862	4.61784e-45	2.92334e-43
CHI3L1	6494.96	1.5815	0.111883	14.1353	2.30056e-45	1.47929e-43
JCHAIN	13646.7	1.58099	0.110436	14.316	1.73882e-46	1.14642e-44
SLC2A12	173.963	1.58098	0.094342	16.758	4.95267e-63	5.90482e-61
LINC01667	20.1475	1.58046	0.281557	5.61327	1.98538e-08	8.63105e-08
PNLIPRP3	16.0148	1.58037	0.274741	5.75221	8.80849e-09	3.99313e-08
LINC02518	4.8191	1.57874	0.125016	12.6282	1.4753e-36	6.44492e-35
PPIAP39	41.8803	1.57589	0.0829674	18.9941	1.90822e-80	3.81831e-78
ACVR1C	400.155	1.5703	0.125814	12.4811	9.46987e-36	3.98487e-34
LOC105375267	2.45809	1.56952	0.215673	7.27731	3.40533e-13	2.55547e-12
SLC39A12	12.7977	1.56829	0.172816	9.07491	1.13767e-19	1.63256e-18
LAMB3	4718.95	1.56776	0.085499	18.3366	4.22062e-75	6.94073e-73
LINC00958	53.6711	1.56491	0.12467	12.5524	3.85551e-36	1.654e-34
MIR31HG	9.72207	1.56371	0.109502	14.2803	2.90548e-46	1.91121e-44
ZNF488	62.6893	1.5633	0.096775	16.154	1.06513e-58	1.08849e-56
RFX6	29.6186	1.563	0.183375	8.52352	1.54779e-17	1.82107e-16
CCNYL2	8.19697	1.56256	0.174638	8.9474	3.63952e-19	5.0068e-18
OR5AU1	0.973535	1.56035	0.260135	5.99824	1.9947e-09	9.76499e-09
CYP2F1	5.48912	1.55999	0.161697	9.64761	5.03152e-22	8.81101e-21
CYP1A1	18.013	1.55939	0.157505	9.90056	4.13968e-23	7.89516e-22
STPG4	7.64946	1.55503	0.116889	13.3035	2.20985e-40	1.1476e-38
C2orf88	292.746	1.5545	0.08664	17.942	5.53971e-72	8.43156e-70
CT83	74.7931	1.55405	0.410598	3.78483	0.000153814	0.000394339
PHYHIP	138.002	1.55297	0.0839656	18.4953	2.25136e-76	3.83454e-74
PNPLA5	3.09716	1.547	0.233936	6.61293	3.76794e-11	2.26885e-10
CAMKV	12.7392	1.54582	0.160673	9.62086	6.5281e-22	1.13622e-20
QRFPR	20.4562	1.54168	0.136062	11.3307	9.24217e-30	2.88707e-28
IFNWP19	8.11548	1.53757	0.112294	13.6923	1.12813e-42	6.41757e-41
ADAMTS9-AS2	62.4579	1.53703	0.099699	15.4167	1.26458e-53	1.06425e-51
KCNIP2	734.265	1.53691	0.12402	12.3925	2.8703e-35	1.18515e-33
CRABP1	1701.8	1.53395	0.16483	9.30629	1.32382e-20	2.06767e-19
CHODL	138.476	1.5333	0.117459	13.0539	6.03578e-39	2.94208e-37
IL33	1106.11	1.53101	0.101018	15.1558	6.93381e-52	5.4061e-50
OVAAL	2.95249	1.52997	0.147352	10.383	2.9616e-25	6.65698e-24
PPP1R14A	305.543	1.5288	0.0881475	17.3437	2.20083e-67	2.87554e-65
CHL1-AS2	6.35059	1.52685	0.133772	11.4138	3.56679e-30	1.1378e-28
TGM5	109.168	1.52536	0.121539	12.5504	3.95675e-36	1.69235e-34
CLEC4G	17.6865	1.52444	0.141658	10.7614	5.23585e-27	1.34487e-25
SERTM1	7.97093	1.52438	0.174578	8.73179	2.50684e-18	3.19371e-17
LPO	25.637	1.52367	0.119269	12.775	2.26101e-37	1.02206e-35
LINC02022	0.550647	1.52288	0.296367	5.1385	2.76936e-07	1.04597e-06
CWH43	78.3663	1.52105	0.159844	9.51588	1.80175e-21	3.01846e-20
AK5	1188.71	1.5199	0.107382	14.1541	1.76105e-45	1.14006e-43
MYLKP1	2.32738	1.51945	0.14633	10.3837	2.94157e-25	6.61714e-24
LOC104613533	0.467184	1.51945	0.228582	6.64729	2.98543e-11	1.81872e-10
FMO2	2140.39	1.5186	0.108534	13.9919	1.74672e-44	1.07025e-42
LOC100130760	1.56129	1.51855	0.219302	6.92444	4.37706e-12	2.92288e-11
GPR149	0.696647	1.51804	0.273493	5.55058	2.84729e-08	1.21293e-07
LCN8	2.74594	1.517	0.20365	7.44907	9.4e-14	7.42196e-13
PSG4	44.5829	1.51663	0.180127	8.41978	3.77188e-17	4.23748e-16
LINC02097	8.41742	1.51464	0.118566	12.7747	2.27133e-37	1.02467e-35
IGFL2-AS1	13.5383	1.51381	0.139388	10.8604	1.77916e-27	4.76229e-26
RERGL	145.146	1.51353	0.130576	11.5912	4.56743e-31	1.525e-29
LINC02003	1.61396	1.51328	0.250017	6.0527	1.42442e-09	7.10571e-09
OR7A5	9.64264	1.5121	0.114841	13.1669	1.36027e-39	6.8526e-38
FAM181A	2.2575	1.51172	0.1642	9.20656	3.36759e-20	5.0823e-19
NCCRP1	867.334	1.51123	0.139128	10.8621	1.74594e-27	4.67774e-26
SMR3A	1.88397	1.50991	0.447692	3.37265	0.000744486	0.00171326
MFGE8	11987.1	1.50748	0.0716315	21.0449	2.54414e-98	7.99978e-96
PKHD1L1	68.156	1.5059	0.122297	12.3135	7.65832e-35	3.09513e-33
COLCA1	224.851	1.50457	0.10719	14.0365	9.32097e-45	5.82337e-43
KLHL34	16.3216	1.50262	0.152714	9.83944	7.61306e-23	1.41639e-21
RNA5SP154	0.923943	1.501	0.130811	11.4745	1.77129e-30	5.79241e-29
IL19	26.6961	-1.50438	0.154011	-9.76797	1.54515e-22	2.8054e-21
RN7SL141P	1.10288	-1.51191	0.353759	-4.27384	1.92136e-05	5.62031e-05
RPL37P18	0.979784	-1.51422	0.344802	-4.39157	1.12535e-05	3.40353e-05
RPL17P17	1.36297	-1.51669	0.26847	-5.64939	1.61018e-08	7.07192e-08
VPS26BP1	1.24285	-1.52389	0.269625	-5.6519	1.5868e-08	6.97462e-08
MIR4296	1.35157	-1.5269	0.240663	-6.34456	2.23068e-10	1.22913e-09
DNAJB6P7	1.61166	-1.52706	0.184155	-8.29225	1.11129e-16	1.19364e-15
KCNH6	16.5942	-1.52949	0.148678	-10.2873	8.04069e-25	1.74565e-23
EIF4E1B	16.69	-1.53096	0.20618	-7.42537	1.12468e-13	8.82414e-13
H4C3	8.86613	-1.53504	0.109443	-14.0259	1.08207e-44	6.71633e-43
MALRD1	262.057	-1.54598	0.150385	-10.2802	8.65635e-25	1.87788e-23
SLC5A12	20.2317	-1.54857	0.156094	-9.92071	3.3834e-23	6.50185e-22
C8orf86	23.2227	-1.54873	0.127225	-12.1731	4.32172e-34	1.68937e-32
C4BPAP1	1.14728	-1.55087	0.272799	-5.68501	1.30809e-08	5.80214e-08
F9	0.756628	-1.55339	0.35018	-4.43598	9.16538e-06	2.80828e-05
RPL36AP41	1.54208	-1.5539	0.21317	-7.28948	3.11153e-13	2.34607e-12
CYP2A6	658.06	-1.55542	0.177466	-8.76462	1.87405e-18	2.41659e-17
MAGEB18	0.683686	-1.55661	0.373776	-4.16456	3.11955e-05	8.86159e-05
SLC4A10	59.6559	-1.55927	0.136186	-11.4495	2.36447e-30	7.62761e-29
RNU6-250P	0.646978	-1.56076	0.218601	-7.13977	9.3484e-13	6.7075e-12
SVOP	10.0375	-1.56089	0.194721	-8.01604	1.09212e-15	1.06582e-14
RNU6-848P	1.51913	-1.56255	0.443834	-3.52056	0.000430633	0.00103019
RPS15AP13	0.929955	-1.56265	0.297435	-5.25374	1.49043e-07	5.82294e-07
SNAP25	154.098	-1.56853	0.115583	-13.5707	5.97841e-42	3.28342e-40
LOC105372069	0.980711	-1.56874	0.330237	-4.75034	2.03078e-06	6.8075e-06
OR52E6	1.29525	-1.57106	0.306647	-5.12335	3.0016e-07	1.12862e-06
DAB1-AS1	0.963776	-1.57204	0.297735	-5.27998	1.29198e-07	5.09631e-07
SYT13	3784.86	-1.57444	0.148619	-10.5938	3.18527e-26	7.72402e-25
PTH2	0.732957	-1.57476	0.275866	-5.70842	1.14029e-08	5.10136e-08
RN7SL329P	1.7253	-1.5804	0.219519	-7.19939	6.04826e-13	4.42395e-12
SPACA7	0.664262	-1.58571	0.3549	-4.46805	7.89367e-06	2.44025e-05
PDHA1P1	1.29339	-1.58732	0.251973	-6.29955	2.98511e-10	1.61957e-09
RN7SL698P	1.04434	-1.58808	0.221158	-7.18076	6.93261e-13	5.03732e-12
AIRN	1.34924	-1.5898	0.214689	-7.40512	1.31028e-13	1.02298e-12
SYNPO2L	197.295	-1.59113	0.144949	-10.9772	4.91863e-28	1.37041e-26
NDUFA3P2	1.2284	-1.59127	0.244992	-6.49518	8.29353e-11	4.80679e-10
MTND2P31	1.23581	-1.59707	0.197535	-8.08498	6.21736e-16	6.24661e-15
LINC00261	1.39038	-1.60188	0.343616	-4.66183	3.13411e-06	1.02187e-05
CXADRP3	85.8931	-1.60245	0.198991	-8.05289	8.08626e-16	8.00347e-15
SERPINA6	1303.9	-1.60979	0.211945	-7.5953	3.07075e-14	2.54464e-13
SYP	435.315	-1.61329	0.0992255	-16.2588	1.93451e-59	2.04259e-57
RPL12P20	1.22617	-1.61563	0.256376	-6.30181	2.94199e-10	1.59799e-09
MYOG	5.08242	-1.62558	0.171138	-9.49865	2.12634e-21	3.54356e-20
GACAT2	12.6206	-1.62878	0.155838	-10.4517	1.43902e-25	3.30733e-24
TEX19	13.8493	-1.63189	0.137211	-11.8933	1.28303e-32	4.68272e-31
MAGEA1	50.0399	-1.63307	0.267956	-6.09454	1.09752e-09	5.55752e-09
INSYN2A	797.587	-1.63419	0.137727	-11.8654	1.78973e-32	6.49065e-31
CD177	197.727	-1.63448	0.143562	-11.3852	4.9539e-30	1.56804e-28
PEX5L-AS2	0.713114	-1.63754	0.32994	-4.96313	6.93649e-07	2.4807e-06
PVALB	687.713	-1.64089	0.174943	-9.37958	6.62377e-21	1.05825e-19
AGBL1	0.500341	-1.64208	0.38924	-4.21869	2.45725e-05	7.08144e-05
RN7SKP8	0.907753	-1.64377	0.388439	-4.23174	2.31892e-05	6.71322e-05
PPP1R11P2	1.47741	-1.6445	0.222557	-7.38909	1.4784e-13	1.14892e-12
EIF1AXP2	0.811572	-1.64866	0.340486	-4.84208	1.28488e-06	4.4216e-06
GPR139	21.8996	-1.6489	0.235058	-7.01485	2.30203e-12	1.58418e-11
RNA5SP491	1.32031	-1.6497	0.205194	-8.03971	9.0053e-16	8.86793e-15
AMELX	0.877685	-1.65674	0.367496	-4.50818	6.53849e-06	2.04205e-05
CST5	173.061	-1.66149	0.230232	-7.21659	5.33073e-13	3.91916e-12
ZG16	7.3071	-1.66271	0.176489	-9.42108	4.46475e-21	7.2382e-20
ANKRD30BP1	48.8578	-1.67661	0.152075	-11.0249	2.89771e-28	8.20131e-27
CST9L	19.2214	-1.68023	0.212275	-7.91536	2.46546e-15	2.31225e-14
SSTR5	3.67155	-1.68087	0.198863	-8.45237	2.85455e-17	3.2503e-16
SNORA12	5.37524	-1.68454	0.122771	-13.721	7.59751e-43	4.33923e-41
TMEM145	251.337	-1.68581	0.110718	-15.2261	2.37352e-52	1.90775e-50
KCNC1	65.4042	-1.69208	0.127229	-13.2995	2.32984e-40	1.20772e-38
TUBA3C	5.3212	-1.69426	0.193085	-8.77469	1.71368e-18	2.21778e-17
NHS-AS1	0.815217	-1.69486	0.438626	-3.86403	0.000111532	0.000292358
PCSK2	42.3504	-1.69826	0.19127	-8.87889	6.75326e-19	9.02981e-18
LOC100631242	1.66441	-1.70009	0.255803	-6.6461	3.00957e-11	1.83303e-10
CDH7	111.319	-1.7016	0.163041	-10.4366	1.68691e-25	3.84922e-24
NELL1	67.3009	-1.70585	0.208914	-8.1653	3.20642e-16	3.30387e-15
FCRLB	321.064	-1.71035	0.114568	-14.9287	2.14457e-50	1.61912e-48
GNG13	60.5414	-1.71243	0.138837	-12.3341	5.93816e-35	2.42389e-33
RPL21P109	0.803379	-1.71387	0.272213	-6.29608	3.05268e-10	1.65278e-09
CACNA1C-AS4	1.46219	-1.72333	0.302192	-5.70278	1.17867e-08	5.25992e-08
MTCO1P46	1.62408	-1.72394	0.197765	-8.71713	2.85354e-18	3.61449e-17
LINC00221	10.3847	-1.72765	0.258425	-6.68531	2.30436e-11	1.41953e-10
NDST4	20.6192	-1.7287	0.232295	-7.44183	9.92975e-14	7.82511e-13
RN7SKP158	1.08577	-1.73209	0.344582	-5.02664	4.99155e-07	1.82071e-06
KIF3AP1	1.18291	-1.7333	0.229982	-7.53666	4.82153e-14	3.92498e-13
RSU1P3	0.998572	-1.73355	0.457686	-3.78763	0.000152089	0.000390233
GATA4	73.6162	-1.74165	0.21738	-8.01203	1.12832e-15	1.0989e-14
LBX1	3.97327	-1.74518	0.270012	-6.46333	1.02421e-10	5.86723e-10
MTND5P2	1.54006	-1.75021	0.241547	-7.24585	4.29739e-13	3.18811e-12
ATP6V0E1P1	1.53436	-1.75172	0.254847	-6.87363	6.25896e-12	4.10578e-11
RN7SL166P	1.20145	-1.75595	0.294066	-5.97128	2.35397e-09	1.1428e-08
SLC22A24	2.61643	-1.75787	0.209455	-8.3926	4.75491e-17	5.27967e-16
RNVU1-33	0.868958	-1.76421	0.44725	-3.94457	7.99422e-05	0.000214042
RN7SL683P	0.864818	-1.76463	0.383973	-4.59572	4.31253e-06	1.37947e-05
LRRC53	3.70589	-1.76655	0.255246	-6.92099	4.48497e-12	2.99284e-11
GPR26	102.374	-1.77047	0.176185	-10.0489	9.28864e-24	1.86516e-22
APOC3	1.43047	-1.77119	0.271122	-6.53283	6.45401e-11	3.79365e-10
DCD	546.714	-1.77348	0.267754	-6.62355	3.50662e-11	2.11863e-10
SPINK4	32.2532	-1.77407	0.152289	-11.6494	2.31198e-31	7.87561e-30
TCF4-AS1	1.24721	-1.77422	0.257175	-6.89888	5.2414e-12	3.47572e-11
DEFB108B	1.04553	-1.77455	0.259824	-6.82981	8.50248e-12	5.50056e-11
KCNJ3	3232.3	-1.77774	0.183438	-9.69123	3.28563e-22	5.82858e-21
APOH	2.2951	-1.79478	0.337361	-5.32007	1.0373e-07	4.1385e-07
LINC00052	128.864	-1.801	0.230581	-7.81071	5.6866e-15	5.11687e-14
LOC102031319	1.13505	-1.80341	0.291602	-6.18449	6.23025e-10	3.24486e-09
GRIA2	1306.23	-1.81038	0.183667	-9.8569	6.39971e-23	1.19808e-21
GABRG2	7.70174	-1.81088	0.327498	-5.52944	3.21256e-08	1.36003e-07
SNORA74A	8.00188	-1.81704	0.223222	-8.14005	3.95126e-16	4.04513e-15
FAM135B	132.574	-1.82923	0.132846	-13.7695	3.88832e-43	2.22521e-41
LINC02616	3.74825	-1.84063	0.456112	-4.03549	5.44896e-05	0.000149575
TPSP2	152.888	-1.84211	0.135589	-13.586	4.849e-42	2.66826e-40
MYT1	223.208	-1.84415	0.135489	-13.6111	3.43989e-42	1.91869e-40
PTP4A1P3	0.840716	-1.8448	0.372115	-4.95759	7.13713e-07	2.54895e-06
POTEC	31.2716	-1.84639	0.245784	-7.51228	5.81066e-14	4.6862e-13
RNU6-1283P	1.04457	-1.84848	0.283355	-6.52357	6.86543e-11	4.01979e-10
RBM22P4	0.893482	-1.85407	0.338061	-5.48443	4.14797e-08	1.73397e-07
LINC02676	2.94817	-1.86122	0.182454	-10.201	1.96192e-24	4.12782e-23
DAPK1-IT1	1.11381	-1.86986	0.27277	-6.85507	7.12765e-12	4.6458e-11
CEACAM16	5.70091	-1.87291	0.159136	-11.7692	5.62312e-32	1.98888e-30
CFAP20DC-AS1	1.10585	-1.87426	0.250551	-7.48056	7.40089e-14	5.90051e-13
SSTR5-AS1	6.41075	-1.88103	0.204482	-9.199	3.61293e-20	5.43535e-19
UNC13A	146.775	-1.88284	0.109915	-17.1299	8.88247e-66	1.11966e-63
RNU6-1277P	1.01	-1.89802	0.239178	-7.93562	2.09454e-15	1.97995e-14
RNU6-1188P	1.04709	-1.90344	0.391434	-4.86273	1.15781e-06	4.01132e-06
CACNG6	68.607	-1.91127	0.19652	-9.72557	2.3459e-22	4.21114e-21
CST9	757.303	-1.92425	0.213367	-9.01852	1.90646e-19	2.68859e-18
LINC02900	1.4306	-1.93278	0.229526	-8.42075	3.74071e-17	4.20411e-16
COX6CP14	1.11544	-1.9349	0.265777	-7.28014	3.33479e-13	2.50582e-12
SALL4P4	1.30323	-1.93492	0.305134	-6.3412	2.27977e-10	1.25449e-09
STX18-IT1	1.68985	-1.94389	0.230586	-8.43023	3.44972e-17	3.8847e-16
TRH	433.283	-1.96109	0.181363	-10.8131	2.98446e-27	7.85625e-26
RN7SL296P	1.18697	-1.96804	0.370618	-5.31016	1.09529e-07	4.35772e-07
MTND1P32	1.19583	-1.9695	0.296718	-6.63762	3.1879e-11	1.93547e-10
TVP23CP1	1.70033	-1.97095	0.241218	-8.17082	3.0629e-16	3.16054e-15
FGG	156.394	-1.97295	0.235643	-8.37264	5.63419e-17	6.22939e-16
RNY3P13	0.977166	-1.98227	0.317161	-6.25005	4.1033e-10	2.18604e-09
E2F3-IT1	1.39121	-1.98292	0.248088	-7.9928	1.31906e-15	1.27728e-14
AGBL4-IT1	1.05131	-1.99306	0.268265	-7.42946	1.09046e-13	8.57208e-13
UGT2B4	74.6381	-2.0019	0.195161	-10.2577	1.09291e-24	2.3425e-23
USP24P1	0.960119	-2.00788	0.602406	-3.3331	0.000858854	0.00195538
ADARB2-AS1	7.96039	-2.01107	0.285921	-7.03364	2.0121e-12	1.39642e-11
GAGE2A	1.16908	-2.0178	0.647494	-3.11632	0.00183121	0.00394772
GAGE2B	1.16908	-2.0178	0.647494	-3.11632	0.00183121	0.00394772
GAGE8	1.16908	-2.0178	0.647494	-3.11632	0.00183121	0.00394772
RN7SL285P	1.49465	-2.03257	0.240739	-8.44304	3.09188e-17	3.50936e-16
SCARNA21	11.7325	-2.04206	0.140521	-14.5321	7.59066e-48	5.27183e-46
LINC01490	0.705117	-2.04544	0.421293	-4.85514	1.20301e-06	4.15786e-06
SNORD15B	14.4032	-2.05115	0.127333	-16.1085	2.22347e-58	2.25611e-56
SCARNA6	24.9008	-2.05772	0.124349	-16.5479	1.65854e-61	1.84944e-59
LOC105372971	0.764584	-2.05831	0.29492	-6.97921	2.9684e-12	2.0204e-11
APOA2	5.10958	-2.07113	0.211701	-9.78328	1.32835e-22	2.42716e-21
ZFY	1.11201	-2.07243	0.308161	-6.72517	1.75392e-11	1.09674e-10
DPP3P2	1.13013	-2.07259	0.273837	-7.56871	3.76941e-14	3.10115e-13
LINC01639	7.45756	-2.07549	0.308715	-6.72298	1.78045e-11	1.11211e-10
RUNDC3A	159.602	-2.08415	0.115401	-18.0601	6.56936e-73	1.00522e-70
LRTM2	91.2365	-2.08715	0.159393	-13.0944	3.5447e-39	1.75178e-37
UCN3	1.88285	-2.10377	0.289866	-7.25773	3.93633e-13	2.93471e-12
PEX5L	222.648	-2.11829	0.124314	-17.0398	4.16195e-65	5.15542e-63
GNAT3	6.28991	-2.1202	0.341164	-6.21461	5.14515e-10	2.7103e-09
MIR1-1HG	0.67236	-2.126	0.493295	-4.3098	1.63405e-05	4.82773e-05
CSRP3	2.41204	-2.13455	0.245437	-8.69693	3.40982e-18	4.27745e-17
SPANXB1	9.96591	-2.13699	0.236079	-9.05203	1.40335e-19	2.00377e-18
SLIT1	158.455	-2.14192	0.116371	-18.4059	1.1771e-75	1.95823e-73
BACH1-IT3	1.08331	-2.17234	0.336798	-6.45	1.11851e-10	6.37679e-10
CST11	2.31468	-2.20975	0.210021	-10.5215	6.87478e-26	1.62844e-24
RPL26P26	2.04186	-2.22662	0.224316	-9.92628	3.19971e-23	6.16128e-22
LOC100420298	1.31246	-2.235	0.276752	-8.07582	6.70234e-16	6.69392e-15
SCARNA7	12.9653	-2.2392	0.126607	-17.6862	5.35817e-70	7.77801e-68
INSM1	291.515	-2.2537	0.168602	-13.367	9.43178e-41	4.97935e-39
FOXN3-AS2	1.08805	-2.25899	0.350097	-6.45245	1.10055e-10	6.27936e-10
SIRLNT	181.441	-2.26578	0.251542	-9.00759	2.10627e-19	2.95436e-18
SSX1	10.1923	-2.29278	0.386323	-5.93488	2.94062e-09	1.41108e-08
RNU1-19P	0.89557	-2.29325	0.462311	-4.9604	7.03482e-07	2.51461e-06
CDK5R2	15.4457	-2.321	0.185734	-12.4963	7.81755e-36	3.29443e-34
SNORA73B	93.7436	-2.33244	0.118075	-19.754	7.41685e-87	1.73956e-84
SEZ6L	387.609	-2.34059	0.141915	-16.4929	4.12908e-61	4.54421e-59
MIR7-3HG	6.07255	-2.34561	0.218707	-10.7249	7.77882e-27	1.96976e-25
CPB1	38449.8	-2.3461	0.208025	-11.278	1.68546e-29	5.15254e-28
LIN28A	29.7828	-2.35409	0.212113	-11.0983	1.27921e-28	3.70853e-27
MYF6	4.87252	-2.37491	0.229512	-10.3477	4.28829e-25	9.5342e-24
RNU6-617P	1.30457	-2.37769	0.295766	-8.03908	9.05181e-16	8.90676e-15
CSMD3	38.1356	-2.38999	0.20579	-11.6137	3.5106e-31	1.18598e-29
RN7SL517P	1.31605	-2.39951	0.323589	-7.41532	1.21335e-13	9.5016e-13
SNORA71D	2.36703	-2.40073	0.222004	-10.8139	2.95786e-27	7.80058e-26
CELF3	33.1117	-2.40846	0.141264	-17.0493	3.53672e-65	4.39999e-63
SBK2	11.7587	-2.4235	0.17929	-13.5172	1.2387e-41	6.70023e-40
RTBDN	86.7045	-2.42517	0.154101	-15.7376	8.35553e-56	7.54212e-54
ACTL6B	5.95483	-2.43131	0.18079	-13.4483	3.15244e-41	1.68606e-39
GC	1.26189	-2.43984	0.356306	-6.8476	7.50986e-12	4.8838e-11
CGA	551.229	-2.44407	0.223021	-10.9589	6.02226e-28	1.66655e-26
PCSK1	556.807	-2.48589	0.149642	-16.6123	5.68214e-62	6.42643e-60
CTD-2350J17.1	1.41492	-2.49856	0.31128	-8.02671	1.00122e-15	9.80451e-15
LOC101927557	1.92855	-2.53898	0.258738	-9.81292	9.90583e-23	1.82868e-21
AMER3	11.182	-2.54333	0.222093	-11.4516	2.30732e-30	7.46006e-29
XKR7	29.169	-2.55212	0.161722	-15.7809	4.21176e-56	3.85033e-54
ASCL1	328.902	-2.623	0.223475	-11.7373	8.20274e-32	2.86236e-30
RN7SKP227	1.26164	-2.66638	0.990023	-2.69325	0.00707587	0.0137509
SEZ6	56.2547	-2.71051	0.151468	-17.8949	1.29145e-71	1.92467e-69
CHRNA9	86.1598	-2.75202	0.167074	-16.4719	5.84439e-61	6.38287e-59
NSG2	83.288	-2.83758	0.148773	-19.0732	4.21893e-81	8.56173e-79
SNORA23	16.1067	-2.93857	0.166085	-17.6931	4.7364e-70	6.91466e-68
PPP1R3A	1.35451	-3.08338	0.614639	-5.01656	5.26037e-07	1.91258e-06
XIRP2	10.6611	-3.08798	0.242865	-12.7148	4.89435e-37	2.18142e-35
CKM	62.7033	-3.12298	0.138611	-22.5306	2.08183e-112	9.92823e-110
SYT4	22.6337	-3.14342	0.289074	-10.8741	1.53148e-27	4.13414e-26
MYL1	4.55617	-3.15289	0.496946	-6.34452	2.23117e-10	1.22916e-09
MUC2	596.972	-3.19421	0.212855	-15.0065	6.65261e-51	5.11715e-49
SNORA74B	15.764	-3.26991	0.187462	-17.443	3.88817e-68	5.2233e-66
CARTPT	934.036	-3.3663	0.354436	-9.49762	2.14733e-21	3.57646e-20
MYH2	80.7127	-3.5776	0.161763	-22.1163	2.20318e-108	9.4092e-106
MYL2	35.3827	-3.72063	0.199554	-18.6448	1.39239e-77	2.49012e-75
CPLX2	110.282	-3.96454	0.245249	-16.1654	8.84997e-59	9.07645e-57
CHGB	945.278	-4.00297	0.192643	-20.7792	6.67289e-96	1.92867e-93
FGF4	4.18419	-4.05733	0.389154	-10.426	1.88635e-25	4.27702e-24
SCARNA5	77.3909	-4.50438	0.165937	-27.1451	2.88903e-162	4.59259e-159
CHGA	362.035	-4.50769	0.1885	-23.9135	2.21711e-126	1.71461e-123

## Sheet: TableS5
Table S5:The co-expression gene associated with KLK5 expression	Statistic	P-value	FDR (BH)	Event_SD	Event_TD
C14orf72	0.300071	3.53018e-24	4.93417e-23	997	936
SLC4A3	0.300159	3.41952e-24	4.78281e-23	997	1093
KCNE1L	0.300227	3.33549e-24	4.66853e-23	997	988
GLI1	0.300237	3.32323e-24	4.6546e-23	997	1090
ALS2CL	0.300322	3.22183e-24	4.51886e-23	997	1093
CYP11A1	0.300341	3.19959e-24	4.49079e-23	997	1076
HSPC159	0.30043	3.09842e-24	4.35486e-23	997	1093
CSTB	0.300446	3.08019e-24	4.33226e-23	997	1093
SLC28A3	0.300514	3.00533e-24	4.22991e-23	997	1019
TGFB1I1	0.300517	3.00135e-24	4.22727e-23	997	1093
SNAI1	0.300569	2.94555e-24	4.15158e-23	997	1093
KIAA1614	0.300724	2.7843e-24	3.92706e-23	997	1093
ITGA10	0.300732	2.77646e-24	3.91873e-23	997	1093
S1PR5	0.30077	2.73767e-24	3.8667e-23	997	1093
PRSS16	0.300999	2.51903e-24	3.56288e-23	997	1085
PVRL4	0.301234	2.31237e-24	3.27749e-23	997	1093
RRN3P1	0.301234	2.31213e-24	3.27749e-23	997	1091
TMEM27	0.301407	2.17038e-24	3.08273e-23	997	1091
C15orf39	0.301449	2.13734e-24	3.03795e-23	997	1093
NEURL3	0.301568	2.0465e-24	2.91088e-23	997	1092
FYN	0.301608	2.01722e-24	2.87126e-23	997	1093
FUT3	0.301696	1.95329e-24	2.7842e-23	997	1068
RPS27A	0.301881	1.82566e-24	2.60411e-23	997	1093
NECAB1	0.302102	1.68347e-24	2.4047e-23	997	1093
PPP1R1B	0.30214	1.66047e-24	2.37353e-23	997	1090
PAQR8	0.30217	1.6423e-24	2.34922e-23	997	1093
LCN10	0.302214	1.61622e-24	2.31356e-23	997	1004
TLR9	0.302229	1.60726e-24	2.30237e-23	997	1093
FBL	0.302296	1.56836e-24	2.24985e-23	997	1093
QRFPR	0.302339	1.5439e-24	2.21634e-23	997	855
AQP1	0.302654	1.37549e-24	1.9788e-23	997	1093
GYPC	0.302675	1.36479e-24	1.9648e-23	997	1093
SYDE1	0.302856	1.27732e-24	1.8402e-23	997	1093
LOC339524	0.302915	1.24966e-24	1.80163e-23	997	1093
MAP4K4	0.302953	1.23261e-24	1.77833e-23	997	1093
MFSD4	0.303022	1.20189e-24	1.73525e-23	997	1093
COL4A3	0.3031	1.16762e-24	1.68698e-23	997	1022
OXCT2	0.303104	1.16608e-24	1.68596e-23	997	1061
SLC41A3	0.303111	1.16299e-24	1.68271e-23	997	1093
RBM17	0.303145	1.14869e-24	1.6632e-23	997	1093
NPY2R	0.303412	1.04122e-24	1.51303e-23	997	573
INPP1	0.303446	1.02814e-24	1.4951e-23	997	1093
IFI16	0.303546	9.91155e-25	1.4434e-23	997	1093
GLIS1	0.303806	9.00666e-25	1.31258e-23	997	1082
CA13	0.303812	8.98767e-25	1.31076e-23	997	1093
ASB2	0.303851	8.85731e-25	1.29268e-23	997	1093
TP53BP2	0.303949	8.54546e-25	1.24807e-23	997	1093
SLC12A4	0.303962	8.50315e-25	1.24279e-23	997	1093
CDH19	0.304093	8.10094e-25	1.18487e-23	997	626
KLHL21	0.304395	7.24891e-25	1.06101e-23	997	1093
STEAP3	0.304445	7.11476e-25	1.04214e-23	997	1093
ZNF469	0.304622	6.66374e-25	9.76783e-24	997	1093
CHRNA7	0.304679	6.52622e-25	9.57322e-24	997	890
RSPO1	0.304703	6.46892e-25	9.49607e-24	997	1058
C2CD4D	0.304784	6.27775e-25	9.22216e-24	997	1091
PAM	0.304795	6.25123e-25	9.1899e-24	997	1093
ELN	0.304857	6.11113e-25	8.9905e-24	997	1093
SLC22A16	0.30489	6.03679e-25	8.88762e-24	997	847
CCNB1IP1	0.304966	5.86784e-25	8.6452e-24	997	1093
PCSK9	0.305041	5.70755e-25	8.4152e-24	997	1066
GPR153	0.305184	5.41367e-25	7.98774e-24	997	1093
C8orf58	0.305214	5.35327e-25	7.90441e-24	997	1093
NOD1	0.30532	5.14681e-25	7.60513e-24	997	1093
EFNB3	0.305391	5.01349e-25	7.41357e-24	997	1093
GRHL3	0.305414	4.97061e-25	7.35555e-24	997	1087
PACRG	0.305545	4.73644e-25	7.01857e-24	997	1047
LYPD5	0.30598	4.02931e-25	5.98457e-24	997	1093
EGR1	0.305983	4.02582e-25	5.98381e-24	997	1093
UBE2E2	0.306207	3.70389e-25	5.50936e-24	997	1093
LBR	0.306325	3.54485e-25	5.27669e-24	997	1093
SOBP	0.306477	3.34963e-25	4.98979e-24	997	1092
TMEM108	0.306549	3.26121e-25	4.86526e-24	997	1093
FRMD8	0.306578	3.22606e-25	4.81639e-24	997	1093
ARHGAP27	0.306718	3.06261e-25	4.57914e-24	997	1093
PROX1	0.306768	3.00556e-25	4.49719e-24	997	1030
GPR110	0.306772	3.00103e-25	4.49374e-24	997	955
PKHD1	0.306834	2.93302e-25	4.39518e-24	997	1013
MPZL1	0.306923	2.83713e-25	4.26098e-24	997	1093
C8orf46	0.307031	2.72525e-25	4.09907e-24	997	1087
NPAS4	0.307046	2.70921e-25	4.07798e-24	997	827
TSPAN33	0.307148	2.60842e-25	3.93509e-24	997	1093
RCN1	0.307159	2.5973e-25	3.92289e-24	997	1093
SLC16A11	0.307221	2.5379e-25	3.84019e-24	997	1064
LYN	0.307291	2.47266e-25	3.74429e-24	997	1093
LOC157381	0.307349	2.41957e-25	3.66665e-24	997	843
AHDC1	0.307447	2.33269e-25	3.53765e-24	997	1093
ELAC1	0.307588	2.21345e-25	3.36187e-24	997	1093
SH3PXD2B	0.307731	2.09813e-25	3.19394e-24	997	1093
MKL1	0.307752	2.08135e-25	3.17079e-24	997	1093
MTMR2	0.307785	2.05586e-25	3.13671e-24	997	1093
SAV1	0.307799	2.04543e-25	3.12316e-24	997	1093
CCDC50	0.307815	2.0333e-25	3.10935e-24	997	1093
C11orf86	0.307892	1.97516e-25	3.02273e-24	997	447
OR2L13	0.307902	1.96799e-25	3.01404e-24	997	659
MASP1	0.307999	1.89796e-25	2.91343e-24	997	1006
NMI	0.308082	1.83984e-25	2.82637e-24	997	1093
MEIS2	0.308166	1.78278e-25	2.7408e-24	997	1093
ODZ2	0.308237	1.73604e-25	2.67303e-24	997	1086
FHOD3	0.308253	1.72562e-25	2.65902e-24	997	1093
NT5DC2	0.308292	1.70026e-25	2.62193e-24	997	1093
FAM181A	0.308538	1.55076e-25	2.39323e-24	997	414
RIC3	0.308638	1.49334e-25	2.30815e-24	997	1076
SDC3	0.308644	1.48985e-25	2.30453e-24	997	1093
PDXK	0.308703	1.45752e-25	2.25798e-24	997	1093
TMIE	0.308797	1.407e-25	2.18139e-24	997	1061
FGF17	0.308863	1.37233e-25	2.12928e-24	997	782
NDEL1	0.308942	1.33253e-25	2.06912e-24	997	1093
LCTL	0.309228	1.1964e-25	1.85918e-24	997	1005
SFT2D2	0.30934	1.14694e-25	1.78369e-24	997	1093
CDCA7	0.309461	1.09608e-25	1.70591e-24	997	1092
DPP6	0.309479	1.08861e-25	1.69559e-24	997	905
LRFN5	0.309518	1.07262e-25	1.67198e-24	997	1065
PLCD1	0.309757	9.80488e-26	1.53073e-24	997	1093
SMAGP	0.309767	9.76578e-26	1.52581e-24	997	1093
PKDREJ	0.309797	9.65672e-26	1.50994e-24	997	1078
PLEKHG2	0.310014	8.89832e-26	1.39352e-24	997	1093
RAP2B	0.310327	7.90474e-26	1.23888e-24	997	1093
IL6	0.310348	7.84372e-26	1.23027e-24	997	1082
SERPINH1	0.310356	7.81926e-26	1.22739e-24	997	1093
CLEC4F	0.310404	7.68022e-26	1.20651e-24	997	1056
EDN2	0.310669	6.94676e-26	1.09214e-24	997	1091
CCNY	0.310784	6.65031e-26	1.04635e-24	997	1093
CCND3	0.310793	6.62757e-26	1.04358e-24	997	1093
COMMD2	0.310846	6.49795e-26	1.02397e-24	997	1093
DCT	0.31098	6.17584e-26	9.73976e-25	997	616
THEG	0.311106	5.88662e-26	9.30548e-25	997	765
C1QTNF4	0.311176	5.73373e-26	9.07803e-25	997	1048
QKI	0.311239	5.59871e-26	8.87122e-25	997	1093
CDC42EP5	0.311257	5.56054e-26	8.81768e-25	997	1093
NCRNA00113	0.311259	5.55681e-26	8.81768e-25	997	150
SLC15A2	0.31127	5.53306e-26	8.78792e-25	997	1091
CYP7B1	0.311367	5.33373e-26	8.48471e-25	997	1093
KCND1	0.311535	5.00352e-26	7.97201e-25	997	1093
C6orf195	0.311569	4.93986e-26	7.87681e-25	997	785
TMEM139	0.311733	4.6405e-26	7.42296e-25	997	1093
MYOM3	0.311734	4.63934e-26	7.42296e-25	997	1091
MAGEE2	0.311815	4.49967e-26	7.20913e-25	997	872
ZNF711	0.312165	3.9387e-26	6.32546e-25	997	1092
COL18A1	0.31218	3.9155e-26	6.29321e-25	997	1093
KRT74	0.312329	3.70038e-26	5.95697e-25	997	297
SLC9A6	0.312497	3.47113e-26	5.59685e-25	997	1093
C1orf116	0.312693	3.22079e-26	5.2057e-25	997	1092
RRAD	0.312752	3.14938e-26	5.09436e-25	997	1091
TRDMT1	0.312865	3.01663e-26	4.88355e-25	997	1093
LIMK1	0.313112	2.74444e-26	4.45364e-25	997	1093
ProSAPiP1	0.313417	2.44314e-26	3.97751e-25	997	1093
HRK	0.313423	2.43779e-26	3.972e-25	997	643
FABP5	0.313853	2.0675e-26	3.37686e-25	997	1093
C1QTNF1	0.314198	1.81167e-26	2.96381e-25	997	1093
SOX9	0.314266	1.76495e-26	2.89443e-25	997	1093
RAET1G	0.314304	1.73931e-26	2.85471e-25	997	1072
2021-09-04	0.314322	1.72738e-26	2.83976e-25	997	1093
ASS1	0.314426	1.65993e-26	2.73109e-25	997	1093
OXTR	0.314439	1.65138e-26	2.71924e-25	997	1093
MFAP2	0.314497	1.61545e-26	2.66226e-25	997	1093
PRRX2	0.314641	1.5282e-26	2.52259e-25	997	1093
MCAM	0.314752	1.46436e-26	2.4192e-25	997	1093
NR2E1	0.315004	1.32928e-26	2.19965e-25	997	511
KIAA1804	0.315065	1.29851e-26	2.15049e-25	997	1093
KRT79	0.315103	1.27958e-26	2.12089e-25	997	830
LOC285629	0.315124	1.26955e-26	2.10599e-25	997	767
EFNA4	0.315244	1.2118e-26	2.01185e-25	997	1093
GTDC1	0.315476	1.10851e-26	1.84188e-25	997	1093
GLS	0.315553	1.07609e-26	1.78948e-25	997	1093
CXCL6	0.315718	1.00966e-26	1.6818e-25	997	836
ARID5A	0.315718	1.0095e-26	1.6818e-25	997	1093
POU2AF1	0.315792	9.81108e-27	1.63694e-25	997	1087
CHRFAM7A	0.315999	9.06019e-27	1.51291e-25	997	1091
GPR156	0.316153	8.53601e-27	1.42774e-25	997	1023
RPS7	0.316173	8.46962e-27	1.41782e-25	997	1093
OBP2B	0.316247	8.23259e-27	1.37928e-25	997	917
DLL1	0.316337	7.9515e-27	1.3333e-25	997	1093
KATNA1	0.316487	7.50301e-27	1.25914e-25	997	1093
KIAA0020	0.316514	7.42283e-27	1.24673e-25	997	1093
TRIM47	0.316662	7.01175e-27	1.17866e-25	997	1093
TMPRSS13	0.316912	6.36338e-27	1.07057e-25	997	1093
AIF1L	0.316955	6.25954e-27	1.05398e-25	997	1093
C10orf125	0.316977	6.20674e-27	1.04596e-25	997	1093
HPSE2	0.317071	5.98461e-27	1.00937e-25	997	794
SEC14L4	0.317121	5.86871e-27	9.91482e-26	997	627
XDH	0.317132	5.84336e-27	9.88028e-26	997	1090
FAM196B	0.317137	5.83173e-27	9.86889e-26	997	1009
C6orf142	0.317383	5.30103e-27	8.99345e-26	997	821
ALK	0.317385	5.29774e-27	8.99345e-26	997	1015
RNF182	0.317386	5.29525e-27	8.99345e-26	997	1082
MYL12A	0.317545	4.97891e-27	8.47551e-26	997	1093
NGF	0.317579	4.9133e-27	8.37088e-26	997	1086
ATL2	0.317628	4.82061e-27	8.21991e-26	997	1093
TMEFF1	0.317671	4.74134e-27	8.09159e-26	997	1093
USP6NL	0.317808	4.49391e-27	7.67582e-26	997	1093
FAM20A	0.317897	4.34181e-27	7.42232e-26	997	1093
BCL11B	0.317909	4.32156e-27	7.39397e-26	997	1093
LMOD1	0.31791	4.32045e-27	7.39397e-26	997	1093
FMNL2	0.317915	4.31179e-27	7.3898e-26	997	1093
RAB3IL1	0.317989	4.18843e-27	7.1845e-26	997	1093
WFDC1	0.318045	4.09917e-27	7.03737e-26	997	1092
RERGL	0.3181	4.01138e-27	6.89253e-26	997	987
TREX2	0.318511	3.41881e-27	5.88941e-26	997	1040
CADM3	0.318529	3.39415e-27	5.85194e-26	997	1071
TPRXL	0.318613	3.2857e-27	5.66981e-26	997	1052
TUBA8	0.318698	3.17759e-27	5.48794e-26	997	1093
TMEM90A	0.318764	3.09731e-27	5.35388e-26	997	998
NPR3	0.318853	2.99218e-27	5.1766e-26	997	1087
TNFRSF12A	0.318967	2.86121e-27	4.95852e-26	997	1093
YAP1	0.318984	2.84236e-27	4.9301e-26	997	1093
CFTR	0.319136	2.67899e-27	4.65475e-26	997	919
C19orf77	0.319247	2.56459e-27	4.46368e-26	997	1011
FAM180A	0.319367	2.44766e-27	4.26752e-26	997	1089
VIT	0.319407	2.4092e-27	4.20411e-26	997	1076
KLF11	0.319565	2.26517e-27	3.95963e-26	997	1093
NUDT9P1	0.319668	2.1756e-27	3.80636e-26	997	998
ZIC4	0.319671	2.17249e-27	3.80421e-26	997	900
SGK1	0.319673	2.17087e-27	3.80421e-26	997	1093
EFS	0.319742	2.11302e-27	3.70652e-26	997	1093
PRELP	0.319846	2.02923e-27	3.56265e-26	997	1093
IGFBP3	0.319913	1.97637e-27	3.47286e-26	997	1093
LOC642587	0.320028	1.88907e-27	3.32525e-26	997	1070
PTCH2	0.320094	1.84089e-27	3.24328e-26	997	1092
C10orf54	0.320486	1.57842e-27	2.7833e-26	997	1093
C10orf114	0.320734	1.43171e-27	2.53123e-26	997	1093
MYO1E	0.320764	1.41525e-27	2.50433e-26	997	1093
RRAS2	0.320781	1.40589e-27	2.48996e-26	997	1093
PHC2	0.320818	1.38565e-27	2.45626e-26	997	1093
GPR144	0.320943	1.31884e-27	2.34402e-26	997	394
FMO6P	0.321118	1.23116e-27	2.19012e-26	997	613
SLCO1A2	0.321137	1.22177e-27	2.17918e-26	997	705
RNF112	0.321154	1.21394e-27	2.16714e-26	997	1076
GPR97	0.321543	1.04138e-27	1.86237e-26	997	1068
ARSI	0.321836	9.27677e-28	1.66199e-26	997	1091
LZTS1	0.322009	8.66379e-28	1.55493e-26	997	1093
CLEC2L	0.322052	8.51756e-28	1.53005e-26	997	890
GATA6	0.322062	8.4859e-28	1.52572e-26	997	1093
GNG7	0.322139	8.22862e-28	1.48078e-26	997	1093
TNC	0.322145	8.21078e-28	1.47889e-26	997	1093
SOCS5	0.322243	7.89716e-28	1.42495e-26	997	1093
SKI	0.32228	7.78545e-28	1.40606e-26	997	1093
BAG2	0.322314	7.68007e-28	1.38827e-26	997	1093
SNAI2	0.322634	6.76788e-28	1.22668e-26	997	1093
ARHGEF33	0.322654	6.71379e-28	1.21797e-26	997	1092
CD58	0.322781	6.3847e-28	1.1614e-26	997	1093
NWD1	0.322846	6.22282e-28	1.13298e-26	997	1053
C21orf122	0.322971	5.9218e-28	1.07915e-26	997	1093
DLX6	0.322977	5.90598e-28	1.07724e-26	997	847
HEBP2	0.323099	5.62683e-28	1.02725e-26	997	1093
PCBP4	0.323388	5.01861e-28	9.17046e-27	997	1093
RNF122	0.323621	4.57396e-28	8.36553e-27	997	1093
RELN	0.323703	4.4279e-28	8.10576e-27	997	1061
TPPP2	0.324068	3.82965e-28	7.02974e-27	997	264
TBPL1	0.324169	3.67784e-28	6.75724e-27	997	1093
GPR17	0.324185	3.65477e-28	6.72097e-27	997	1019
OBFC2A	0.324268	3.53594e-28	6.51434e-27	997	1093
GSDMC	0.324275	3.52654e-28	6.50296e-27	997	1086
NTRK3	0.324284	3.51311e-28	6.48413e-27	997	1082
LMNA	0.324328	3.45226e-28	6.37767e-27	997	1093
EMID2	0.32439	3.36894e-28	6.22945e-27	997	1048
KRT77	0.324493	3.23301e-28	5.98909e-27	997	447
TMEM123	0.324865	2.78654e-28	5.17153e-27	997	1093
BHLHE41	0.325109	2.5286e-28	4.70581e-27	997	1093
BEND7	0.32527	2.37022e-28	4.41513e-27	997	1093
KRTAP1-1	0.325278	2.36297e-28	4.40571e-27	997	297
C16orf57	0.325288	2.35333e-28	4.3918e-27	997	1093
CDK6	0.325367	2.28034e-28	4.25953e-27	997	1093
CUBN	0.32544	2.21495e-28	4.14507e-27	997	1093
CTTNBP2NL	0.325769	1.94122e-28	3.64294e-27	997	1093
ACE2	0.326191	1.63925e-28	3.07912e-27	997	989
POU4F1	0.326365	1.52831e-28	2.87343e-27	997	592
PART1	0.326447	1.4789e-28	2.78312e-27	997	1022
IVL	0.326485	1.45685e-28	2.74419e-27	997	710
EGR2	0.326519	1.43689e-28	2.70913e-27	997	1093
PHYHIP	0.32658	1.40194e-28	2.6457e-27	997	1091
FAM83B	0.326765	1.30185e-28	2.45913e-27	997	1060
CSDC2	0.326788	1.28989e-28	2.43882e-27	997	1082
ADAMTS9	0.326816	1.27496e-28	2.41284e-27	997	1093
PGPEP1L	0.326835	1.26565e-28	2.39747e-27	997	494
ICAM2	0.326985	1.19134e-28	2.25884e-27	997	1093
ERRFI1	0.327116	1.13017e-28	2.14487e-27	997	1093
CD82	0.327463	9.82792e-29	1.86693e-27	997	1093
SRPX	0.327501	9.67779e-29	1.84015e-27	997	1093
CAMKV	0.32765	9.11252e-29	1.7343e-27	997	675
OPRK1	0.327738	8.79561e-29	1.67716e-27	997	725
C10orf25	0.327755	8.73509e-29	1.66719e-27	997	1093
RNF145	0.327855	8.38996e-29	1.60284e-27	997	1093
RNF144A	0.328005	7.89713e-29	1.51012e-27	997	1093
GNAL	0.328008	7.88708e-29	1.50963e-27	997	1093
PDGFRA	0.328071	7.68792e-29	1.47291e-27	997	1093
HOXA5	0.328175	7.37321e-29	1.41396e-27	997	1088
JOSD1	0.328479	6.51801e-29	1.25234e-27	997	1093
DNM3	0.328484	6.50635e-29	1.25129e-27	997	1093
KLHL34	0.328735	5.8771e-29	1.13136e-27	997	667
IGFL1	0.328753	5.83392e-29	1.12412e-27	997	877
C11orf95	0.328792	5.74415e-29	1.10788e-27	997	1093
LOC100133669	0.32892	5.45369e-29	1.05287e-27	997	1078
KLF14	0.328972	5.33947e-29	1.0318e-27	997	932
CTGF	0.32899	5.2993e-29	1.02502e-27	997	1093
WBP5	0.329051	5.17026e-29	1.00102e-27	997	1093
TP53I3	0.329093	5.08348e-29	9.85168e-28	997	1093
ADARB1	0.329185	4.89644e-29	9.50748e-28	997	1093
CD79B	0.329198	4.87187e-29	9.46891e-28	997	1093
TWIST2	0.329674	4.0148e-29	7.8182e-28	997	1083
IFNAR2	0.329718	3.94423e-29	7.69565e-28	997	1093
LOC100124692	0.329777	3.84961e-29	7.51831e-28	997	840
C13orf18	0.329825	3.77515e-29	7.38003e-28	997	1093
LOC100132215	0.33004	3.45936e-29	6.76925e-28	997	1088
EPHB3	0.330085	3.39665e-29	6.65301e-28	997	1093
C6orf59	0.33018	3.2677e-29	6.40666e-28	997	1038
TMEM158	0.330646	2.70301e-29	5.30986e-28	997	1093
PCBP3	0.330711	2.63159e-29	5.1746e-28	997	1086
S100A11	0.330962	2.37526e-29	4.67512e-28	997	1093
PABPC4L	0.33111	2.23613e-29	4.40991e-28	997	1093
PSORS1C2	0.331137	2.21111e-29	4.36483e-28	997	914
VASN	0.331169	2.18239e-29	4.31237e-28	997	1093
COTL1	0.331244	2.11688e-29	4.18703e-28	997	1093
NNMT	0.331406	1.9811e-29	3.9223e-28	997	1093
MYH11	0.331587	1.83986e-29	3.64625e-28	997	1093
FBXO10	0.33171	1.74944e-29	3.47047e-28	997	1093
TTC22	0.332041	1.52733e-29	3.03883e-28	997	1075
ETV4	0.332268	1.39152e-29	2.77135e-28	997	1093
PPP1CB	0.332383	1.32714e-29	2.64574e-28	997	1093
KLF6	0.332543	1.24293e-29	2.48033e-28	997	1093
ADAMTSL4	0.332637	1.19583e-29	2.3887e-28	997	1093
TANK	0.332655	1.18723e-29	2.37386e-28	997	1093
CAPN5	0.332671	1.17929e-29	2.36033e-28	997	1093
ZMYND15	0.332708	1.16169e-29	2.32742e-28	997	1092
KANK4	0.332799	1.11903e-29	2.24643e-28	997	1093
AKR1E2	0.332827	1.10621e-29	2.22289e-28	997	1086
ATP10B	0.332917	1.06574e-29	2.14372e-28	997	928
PML	0.332937	1.05712e-29	2.1285e-28	997	1093
RUSC2	0.332994	1.03246e-29	2.08091e-28	997	1093
RASGRF1	0.333011	1.02526e-29	2.06848e-28	997	1092
HORMAD1	0.333201	9.48259e-30	1.91505e-28	997	734
HCG11	0.333227	9.38123e-30	1.89648e-28	997	1093
CLDN16	0.33323	9.37022e-30	1.89615e-28	997	639
GPR3	0.333249	9.29715e-30	1.88326e-28	997	1092
CCL28	0.333333	8.97863e-30	1.82057e-28	997	1090
HLF	0.333391	8.76712e-30	1.77947e-28	997	1093
LMO4	0.333417	8.67411e-30	1.76237e-28	997	1093
FAM20C	0.333421	8.66139e-30	1.76156e-28	997	1093
TBC1D1	0.333589	8.0791e-30	1.64479e-28	997	1093
ATF3	0.333882	7.16009e-30	1.45917e-28	997	1093
SLC7A14	0.334038	6.71294e-30	1.37081e-28	997	583
PPARA	0.334045	6.69306e-30	1.36814e-28	997	1093
IGJ	0.334088	6.57677e-30	1.34573e-28	997	1091
LYNX1	0.334097	6.55317e-30	1.34227e-28	997	1093
LPIN1	0.334107	6.52352e-30	1.33755e-28	997	1093
STOX2	0.334201	6.27509e-30	1.28793e-28	997	1084
ANKRD6	0.334204	6.26823e-30	1.28783e-28	997	1093
TTC23	0.334306	6.00958e-30	1.23683e-28	997	1093
FGFBP2	0.334534	5.46757e-30	1.12909e-28	997	1049
FETUB	0.334569	5.39069e-30	1.11435e-28	997	338
BATF3	0.335014	4.48156e-30	9.29278e-29	997	1093
S100A1	0.335129	4.273e-30	8.86945e-29	997	1093
RPE65	0.335287	4.00186e-30	8.31521e-29	997	504
MTMR8	0.335342	3.91227e-30	8.13745e-29	997	1043
RAB12	0.335432	3.76846e-30	7.85356e-29	997	1093
LDHB	0.33546	3.72539e-30	7.77279e-29	997	1093
TFCP2L1	0.335504	3.65822e-30	7.64057e-29	997	1093
C1orf187	0.335525	3.62565e-30	7.5804e-29	997	1034
SMOX	0.335551	3.5865e-30	7.50633e-29	997	1093
ACTB	0.33557	3.55837e-30	7.45518e-29	997	1093
BCL2L10	0.335719	3.34552e-30	7.01655e-29	997	982
TAS1R1	0.335844	3.17562e-30	6.66715e-29	997	1006
TSPAN6	0.335923	3.0728e-30	6.45802e-29	997	1093
SOX15	0.336016	2.956e-30	6.22551e-29	997	1092
PRRG1	0.336229	2.705e-30	5.70286e-29	997	1093
CLDN10	0.336235	2.69812e-30	5.69431e-29	997	895
ANKS6	0.336292	2.63509e-30	5.5671e-29	997	1093
SLC6A15	0.336374	2.54624e-30	5.38505e-29	997	830
RAD51L1	0.33657	2.34665e-30	4.97336e-29	997	1093
MPZ	0.336608	2.31036e-30	4.90677e-29	997	1092
CDK2AP1	0.336822	2.11239e-30	4.49105e-29	997	1093
B3GAT1	0.337011	1.95245e-30	4.1554e-29	997	1070
RNF217	0.337284	1.7419e-30	3.71514e-29	997	1092
SUN2	0.337482	1.60364e-30	3.42388e-29	997	1093
CWH43	0.337508	1.58639e-30	3.39422e-29	997	777
KY	0.337521	1.57773e-30	3.3793e-29	997	1030
PLP1	0.337588	1.534e-30	3.28912e-29	997	1064
CCDC67	0.337752	1.43228e-30	3.07429e-29	997	996
TMEM39B	0.338042	1.26814e-30	2.72487e-29	997	1093
PPL	0.338104	1.23546e-30	2.65749e-29	997	1093
FTMT	0.338136	1.2194e-30	2.62855e-29	997	217
RBM38	0.33834	1.11905e-30	2.41482e-29	997	1093
SGCE	0.338441	1.07246e-30	2.31677e-29	997	1093
PTGFR	0.338637	9.87954e-31	2.1365e-29	997	1081
C4BPA	0.338674	9.72653e-31	2.10567e-29	997	809
MMP20	0.33874	9.46229e-31	2.05067e-29	997	449
SOX7	0.338832	9.103e-31	1.97493e-29	997	1093
SLC10A3	0.338933	8.72381e-31	1.8947e-29	997	1093
CXorf61	0.338938	8.70333e-31	1.89229e-29	997	232
PLXNA1	0.338988	8.52191e-31	1.85485e-29	997	1093
UGP2	0.339116	8.07731e-31	1.76188e-29	997	1093
C1orf94	0.33921	7.76364e-31	1.6953e-29	997	303
DMKN	0.339251	7.63065e-31	1.66807e-29	997	1090
IGSF10	0.339437	7.05537e-31	1.54566e-29	997	1090
SERPING1	0.339455	7.00158e-31	1.53555e-29	997	1093
TEAD2	0.339668	6.40115e-31	1.40693e-29	997	1093
COL7A1	0.339747	6.18963e-31	1.36192e-29	997	1093
MMP3	0.339782	6.10098e-31	1.34388e-29	997	1084
PRSS3	0.33982	6.00322e-31	1.3238e-29	997	840
PLEKHG4B	0.339862	5.89637e-31	1.30309e-29	997	1093
LIPK	0.339896	5.812e-31	1.28585e-29	997	460
ARHGEF9	0.339925	5.74152e-31	1.27165e-29	997	1093
ACOT9	0.34002	5.51696e-31	1.22326e-29	997	1093
TMOD1	0.340145	5.23366e-31	1.163e-29	997	1092
EMP1	0.340593	4.32969e-31	9.64252e-30	997	1093
CLIP2	0.340636	4.25192e-31	9.4903e-30	997	1093
CDH4	0.340673	4.18598e-31	9.35349e-30	997	927
PGBD5	0.340711	4.11943e-31	9.215e-30	997	1093
GLYATL2	0.340822	3.92951e-31	8.79991e-30	997	1086
SCEL	0.341662	2.75127e-31	6.16817e-30	997	604
MATN4	0.341772	2.62577e-31	5.89336e-30	997	896
GLB1L3	0.341892	2.49533e-31	5.60683e-30	997	710
DLX5	0.342024	2.35906e-31	5.30656e-30	997	1093
MYLK4	0.34227	2.1248e-31	4.79568e-30	997	1092
FGF2	0.342434	1.98097e-31	4.47605e-30	997	1093
TFEB	0.342485	1.93892e-31	4.38596e-30	997	1093
NUDT11	0.3425	1.92639e-31	4.36251e-30	997	1089
GJB4	0.342501	1.92512e-31	4.36251e-30	997	839
LOC400927	0.342517	1.91198e-31	4.33963e-30	997	1087
KCNC4	0.342805	1.69164e-31	3.8482e-30	997	1093
OXGR1	0.342967	1.57825e-31	3.59431e-30	997	977
FAM19A4	0.343262	1.39119e-31	3.17188e-30	997	644
STON1	0.343301	1.36868e-31	3.12408e-30	997	1093
COL23A1	0.343313	1.36158e-31	3.11141e-30	997	1091
SYT15	0.343317	1.35888e-31	3.10876e-30	997	1093
PNMAL2	0.343318	1.35866e-31	3.10876e-30	997	1093
PTCH1	0.343319	1.35793e-31	3.10876e-30	997	1093
FBLN5	0.343362	1.33341e-31	3.06092e-30	997	1093
ALDH3A1	0.343383	1.32134e-31	3.03668e-30	997	997
REXO2	0.343937	1.04227e-31	2.4008e-30	997	1093
PVRL1	0.343965	1.03004e-31	2.37533e-30	997	1093
BAIAP2L2	0.344014	1.00842e-31	2.32815e-30	997	1089
NKX2-5	0.344117	9.65196e-32	2.23347e-30	997	639
KANK1	0.344138	9.56301e-32	2.21543e-30	997	1093
INGX	0.344162	9.46579e-32	2.19543e-30	997	598
DRD2	0.34418	9.39285e-32	2.18102e-30	997	1046
LBH	0.344296	8.93663e-32	2.07748e-30	997	1093
ARHGAP22	0.344314	8.86944e-32	2.06663e-30	997	1093
ARL4A	0.344318	8.85149e-32	2.06484e-30	997	1093
WTIP	0.344329	8.81162e-32	2.05792e-30	997	1093
UCN2	0.344337	8.77944e-32	2.05278e-30	997	1035
C1orf133	0.344849	7.04704e-32	1.64963e-30	997	1092
DGCR5	0.345017	6.55701e-32	1.5367e-30	997	1087
ACSL4	0.345555	5.20134e-32	1.22612e-30	997	1093
DES	0.345615	5.06785e-32	1.19605e-30	997	1068
SDK2	0.345729	4.82566e-32	1.14022e-30	997	1092
APP	0.345761	4.75831e-32	1.12563e-30	997	1093
LAMP3	0.345774	4.73167e-32	1.12064e-30	997	1093
CXCL5	0.345805	4.66993e-32	1.10732e-30	997	985
C5orf23	0.345991	4.30891e-32	1.02413e-30	997	1093
SERPINE2	0.346517	3.43369e-32	8.18038e-31	997	1093
FAT1	0.346526	3.42e-32	8.15741e-31	997	1093
YBX1	0.346642	3.25262e-32	7.76737e-31	997	1093
IL1R2	0.346664	3.22162e-32	7.70246e-31	997	1058
IL22RA1	0.346668	3.2159e-32	7.69791e-31	997	1079
MRGPRF	0.346946	2.85116e-32	6.84108e-31	997	1093
TEAD3	0.347049	2.72704e-32	6.55888e-31	997	1093
FRMD5	0.347169	2.58842e-32	6.23292e-31	997	1070
POLR1E	0.347188	2.56783e-32	6.19074e-31	997	1093
LPCAT2	0.347394	2.34853e-32	5.67561e-31	997	1093
DAB2IP	0.34743	2.31207e-32	5.59422e-31	997	1093
CCNA1	0.347684	2.07049e-32	5.01571e-31	997	1061
LOC644538	0.347851	1.92566e-32	4.6761e-31	997	1093
ALS2CR4	0.347871	1.90861e-32	4.64028e-31	997	1093
SH3RF2	0.348009	1.79801e-32	4.38197e-31	997	1093
ZCCHC18	0.348136	1.701e-32	4.15057e-31	997	1089
S100A10	0.348544	1.42446e-32	3.48422e-31	997	1093
CA3	0.348619	1.37847e-32	3.37582e-31	997	1072
TACSTD2	0.348827	1.25919e-32	3.09123e-31	997	1093
RGS20	0.348873	1.23405e-32	3.03321e-31	997	1030
LAD1	0.348946	1.19531e-32	2.94156e-31	997	1093
KIAA1609	0.349512	9.33473e-33	2.30002e-31	997	1093
ASTN1	0.349662	8.74349e-33	2.15962e-31	997	1030
ZNF462	0.349698	8.60469e-33	2.12795e-31	997	1093
PIWIL4	0.349751	8.40874e-33	2.08204e-31	997	1092
HEPHL1	0.350336	6.50672e-33	1.61307e-31	997	983
PRKD3	0.350381	6.38036e-33	1.5837e-31	997	1093
PHGDH	0.350809	5.28658e-33	1.31545e-31	997	1093
VANGL2	0.350884	5.11634e-33	1.27466e-31	997	1093
FAM181B	0.350935	5.00318e-33	1.24801e-31	997	999
ETV5	0.35094	4.99235e-33	1.24685e-31	997	1093
DMRT1	0.35118	4.49276e-33	1.12347e-31	997	471
VIM	0.351201	4.45119e-33	1.11446e-31	997	1093
RARB	0.351229	4.39642e-33	1.10211e-31	997	1093
ALX4	0.351285	4.28973e-33	1.07671e-31	997	892
UBXN2A	0.351405	4.06778e-33	1.02286e-31	997	1093
ETV6	0.3515	3.90122e-33	9.82863e-32	997	1093
GBGT1	0.351601	3.73161e-33	9.4131e-32	997	1093
DUSP22	0.351886	3.29189e-33	8.3143e-32	997	1093
ZFP57	0.351916	3.2485e-33	8.22533e-32	997	892
FBLN2	0.351976	3.16342e-33	8.01996e-32	997	1093
TRIP10	0.352074	3.02949e-33	7.69011e-32	997	1093
ZIC1	0.352096	3.00024e-33	7.62545e-32	997	960
DKFZP434L187	0.352102	2.99249e-33	7.61536e-32	997	486
TNFRSF21	0.352212	2.85024e-33	7.26252e-32	997	1093
CDKN1C	0.352235	2.8216e-33	7.19865e-32	997	1093
SLC2A9	0.352433	2.58562e-33	6.60495e-32	997	1093
PCDH8	0.352795	2.20275e-33	5.63407e-32	997	775
CTSL2	0.352912	2.09174e-33	5.36375e-32	997	1093
GLIPR1	0.353532	1.58979e-33	4.08702e-32	997	1093
GABRE	0.353781	1.42304e-33	3.66302e-32	997	1092
NEFM	0.353912	1.34253e-33	3.46019e-32	997	1000
ASB12	0.353966	1.31121e-33	3.38379e-32	997	792
MAFF	0.354022	1.27896e-33	3.3048e-32	997	1093
SLC26A9	0.35409	1.24087e-33	3.2105e-32	997	938
CXCL16	0.354094	1.23855e-33	3.20861e-32	997	1093
HAP1	0.35452	1.02478e-33	2.66852e-32	997	1077
ISM1	0.354563	1.00517e-33	2.62086e-32	997	1093
PALM2-AKAP2	0.354825	8.94687e-34	2.3358e-32	997	1093
DTX1	0.355101	7.91066e-34	2.06795e-32	997	1093
RSPO4	0.355295	7.25227e-34	1.89831e-32	997	1041
MAP3K6	0.355306	7.21674e-34	1.89146e-32	997	1093
PCSK1N	0.355374	7.00077e-34	1.83725e-32	997	1036
BACE2	0.355427	6.83682e-34	1.79656e-32	997	1093
SMTN	0.35553	6.53024e-34	1.71824e-32	997	1093
CYR61	0.355535	6.51634e-34	1.71682e-32	997	1093
RGN	0.355809	5.76528e-34	1.52292e-32	997	1088
FOXF2	0.356036	5.20869e-34	1.37771e-32	997	1092
SLC6A16	0.356089	5.08702e-34	1.34729e-32	997	1085
ITPRIPL1	0.356162	4.92281e-34	1.30552e-32	997	1092
LOC399959	0.356528	4.17842e-34	1.10957e-32	997	1093
ADAMTS1	0.356826	3.65492e-34	9.73117e-33	997	1093
TIGD2	0.356882	3.56488e-34	9.50399e-33	997	1093
C6orf123	0.356951	3.45593e-34	9.22574e-33	997	1050
CLDN23	0.357017	3.35539e-34	8.96922e-33	997	1093
CEBPB	0.357082	3.2588e-34	8.72258e-33	997	1093
PCDHB9	0.357097	3.23675e-34	8.6751e-33	997	1093
ZSWIM4	0.357138	3.17739e-34	8.52734e-33	997	1093
MSLN	0.357277	2.98465e-34	8.02075e-33	997	1029
FGF1	0.357415	2.80483e-34	7.54759e-33	997	1093
OR10A3	0.357496	2.70531e-34	7.2895e-33	997	229
PLB1	0.357701	2.46609e-34	6.65382e-33	997	1093
RAD51AP2	0.357712	2.45431e-34	6.63091e-33	997	899
CPAMD8	0.358254	1.92235e-34	5.21467e-33	997	1093
PPP1R13L	0.358315	1.87e-34	5.07949e-33	997	1093
ZNF667	0.35851	1.71224e-34	4.65724e-33	997	1093
CECR7	0.3586	1.6444e-34	4.47877e-33	997	1088
SCN3B	0.35863	1.62205e-34	4.42388e-33	997	1077
TNNT2	0.358641	1.61417e-34	4.40834e-33	997	877
NMB	0.358728	1.55188e-34	4.24976e-33	997	1093
ETV3L	0.358818	1.48977e-34	4.08521e-33	997	1072
NPC2	0.358954	1.40108e-34	3.84724e-33	997	1093
FBXO17	0.359	1.37247e-34	3.77383e-33	997	1093
MT1L	0.359053	1.33971e-34	3.68879e-33	997	1088
SLC5A1	0.359075	1.32632e-34	3.6569e-33	997	1067
CYB5R2	0.359304	1.19612e-34	3.30696e-33	997	1093
PPARGC1A	0.359378	1.15626e-34	3.20556e-33	997	1090
CD164L2	0.359381	1.15501e-34	3.20556e-33	997	1041
LOC286367	0.359466	1.11107e-34	3.09303e-33	997	1093
PDGFA	0.359552	1.06892e-34	2.97982e-33	997	1093
TNFRSF10D	0.3596	1.04577e-34	2.91933e-33	997	1093
ZC4H2	0.359676	1.01035e-34	2.82436e-33	997	1093
TMEM100	0.360161	8.10594e-35	2.2691e-33	997	1084
PDLIM7	0.360214	7.91404e-35	2.21846e-33	997	1093
S100A3	0.360295	7.62993e-35	2.1418e-33	997	1091
LOC401093	0.360356	7.42076e-35	2.08599e-33	997	1093
SLC25A27	0.36062	6.58195e-35	1.85278e-33	997	1092
IL27RA	0.360659	6.46537e-35	1.82251e-33	997	1093
CYYR1	0.361048	5.41567e-35	1.52875e-33	997	1093
PRTFDC1	0.361079	5.33865e-35	1.50912e-33	997	1092
SLC7A3	0.361445	4.51828e-35	1.27902e-33	997	818
GPX7	0.361469	4.46885e-35	1.2668e-33	997	1093
PLD1	0.361566	4.27613e-35	1.21388e-33	997	1093
WNT5B	0.361594	4.22174e-35	1.20013e-33	997	1093
NOV	0.36168	4.05895e-35	1.15548e-33	997	1093
DUOXA2	0.3617	4.02178e-35	1.14652e-33	997	847
ARAP3	0.361935	3.61191e-35	1.03113e-33	997	1093
LOC441869	0.362425	2.88769e-35	8.25551e-34	997	1092
S1PR2	0.362474	2.82306e-35	8.0937e-34	997	1093
TFAP2C	0.362927	2.2942e-35	6.59623e-34	997	1093
DOK5	0.363085	2.13341e-35	6.14271e-34	997	1092
TCEAL2	0.363369	1.8723e-35	5.3986e-34	997	1071
NHSL1	0.363392	1.85297e-35	5.35051e-34	997	1093
NFIL3	0.363539	1.73163e-35	5.01452e-34	997	1093
UNC13D	0.363648	1.64713e-35	4.77667e-34	997	1093
NRG1	0.36375	1.57175e-35	4.56466e-34	997	1074
LASS3	0.363858	1.49503e-35	4.34811e-34	997	931
ANKRD1	0.364054	1.3661e-35	3.97885e-34	997	991
PAPSS1	0.364105	1.33481e-35	3.89335e-34	997	1093
NPR2	0.364399	1.16543e-35	3.40422e-34	997	1093
CHRM1	0.364598	1.06304e-35	3.10967e-34	997	1062
PAK3	0.364716	1.00699e-35	2.94999e-34	997	1018
MAL	0.364789	9.73608e-36	2.85634e-34	997	1069
ACTBL2	0.36485	9.46578e-36	2.78109e-34	997	866
ATP6V1C2	0.364953	9.02661e-36	2.65593e-34	997	1093
ST8SIA2	0.365044	8.65442e-36	2.55014e-34	997	1060
PTPN14	0.365167	8.17348e-36	2.41195e-34	997	1093
LYSMD4	0.365287	7.73216e-36	2.28507e-34	997	1093
APBA1	0.365497	7.01623e-36	2.07654e-34	997	1093
YPEL4	0.36555	6.84627e-36	2.0322e-34	997	1092
MSL3	0.365802	6.0925e-36	1.81113e-34	997	1093
GAL	0.365878	5.88285e-36	1.75139e-34	997	1046
CSRP1	0.366022	5.50182e-36	1.6428e-34	997	1093
NRTN	0.366053	5.4228e-36	1.62161e-34	997	1078
MCTP2	0.366119	5.26104e-36	1.57558e-34	997	1093
MAGEB4	0.366139	5.21143e-36	1.56304e-34	997	453
ANTXRL	0.366823	3.79329e-36	1.1394e-34	997	496
NCS1	0.36701	3.47696e-36	1.04594e-34	997	1093
IL22RA2	0.367052	3.40867e-36	1.02693e-34	997	914
C15orf52	0.367053	3.40828e-36	1.02693e-34	997	1093
PPP1R15A	0.367053	3.40823e-36	1.02693e-34	997	1093
TCF7	0.367068	3.38468e-36	1.0243e-34	997	1093
DYNC1I1	0.367201	3.18151e-36	9.64261e-35	997	1092
C1orf106	0.367372	2.937e-36	8.91495e-35	997	1093
MAGED4B	0.36738	2.92679e-36	8.89735e-35	997	1092
GNRH1	0.367389	2.91429e-36	8.87275e-35	997	1093
GPR125	0.367523	2.73792e-36	8.34838e-35	997	1093
SOX6	0.367888	2.30913e-36	7.05161e-35	997	1092
CPNE2	0.367924	2.27087e-36	6.94527e-35	997	1093
IFRD1	0.368097	2.09436e-36	6.41518e-35	997	1093
CLDN1	0.368183	2.01132e-36	6.17019e-35	997	1093
CFI	0.368405	1.81367e-36	5.57232e-35	997	1093
LARP6	0.368866	1.46149e-36	4.49715e-35	997	1093
C3orf55	0.369237	1.22796e-36	3.78435e-35	997	1070
PRKCDBP	0.369323	1.17958e-36	3.64079e-35	997	1093
SYCE1L	0.369495	1.08831e-36	3.36423e-35	997	969
CRISPLD1	0.369596	1.0378e-36	3.21302e-35	997	1093
IL1RL2	0.369619	1.02641e-36	3.18265e-35	997	1071
PRKCA	0.369656	1.00883e-36	3.13298e-35	997	1093
MAMDC2	0.369753	9.63975e-37	2.99829e-35	997	1088
GAS1	0.369786	9.48945e-37	2.9561e-35	997	1093
TMEM117	0.369808	9.39203e-37	2.93028e-35	997	1093
CGB7	0.370125	8.0919e-37	2.52856e-35	997	904
RAB6B	0.370383	7.16729e-37	2.2466e-35	997	1093
ANGPTL7	0.370812	5.85579e-37	1.83837e-35	997	777
STX19	0.370936	5.52102e-37	1.73598e-35	997	1072
DPYSL2	0.371102	5.10534e-37	1.60778e-35	997	1093
MPP6	0.371229	4.8072e-37	1.51626e-35	997	1091
C1R	0.37123	4.80614e-37	1.51626e-35	997	1093
A2M	0.371364	4.51168e-37	1.42752e-35	997	1093
CNGB1	0.371537	4.1561e-37	1.31708e-35	997	638
PAMR1	0.371784	3.69888e-37	1.17403e-35	997	1093
ZNF521	0.371866	3.55817e-37	1.13115e-35	997	1093
LOC728264	0.371943	3.43044e-37	1.09227e-35	997	1093
CDHR1	0.372107	3.17388e-37	1.01218e-35	997	1055
KCNK17	0.372485	2.65345e-37	8.47548e-36	997	1071
STK38	0.372494	2.64173e-37	8.45143e-36	997	1093
CNNM1	0.372938	2.13949e-37	6.85556e-36	997	1066
GRIN2A	0.372992	2.08519e-37	6.6922e-36	997	1078
HTR2A	0.373012	2.06577e-37	6.64043e-36	997	957
SIRPA	0.373169	1.91707e-37	6.1723e-36	997	1093
MSN	0.373182	1.90472e-37	6.14235e-36	997	1093
C7orf61	0.373504	1.63421e-37	5.27845e-36	997	1063
CLDN8	0.373513	1.62784e-37	5.26632e-36	997	1074
DUSP9	0.373549	1.60012e-37	5.18496e-36	997	1008
FXYD5	0.373638	1.53364e-37	4.97752e-36	997	1093
CHRM3	0.373787	1.42828e-37	4.64306e-36	997	1062
GABBR2	0.373962	1.3141e-37	4.28571e-36	997	852
FLJ22536	0.374211	1.16677e-37	3.81139e-36	997	1093
MYL7	0.374216	1.16408e-37	3.80877e-36	997	594
MTHFD1L	0.374341	1.09638e-37	3.59308e-36	997	1093
TMEM220	0.375196	7.28433e-38	2.39114e-36	997	1093
MICAL3	0.375275	7.0155e-38	2.30664e-36	997	1093
CHST2	0.375551	6.14422e-38	2.02348e-36	997	1093
RUNX3	0.375686	5.75829e-38	1.89948e-36	997	1093
TIAM2	0.375776	5.51721e-38	1.82294e-36	997	1093
ANKRD45	0.375781	5.50345e-38	1.82138e-36	997	1078
PLEKHF1	0.375791	5.47725e-38	1.81569e-36	997	1093
DNER	0.37596	5.04942e-38	1.67939e-36	997	987
FGF9	0.376165	4.57512e-38	1.52416e-36	997	978
AQP5	0.376413	4.06059e-38	1.35498e-36	997	1031
PLOD1	0.376603	3.70571e-38	1.23862e-36	997	1093
GLP1R	0.376865	3.26719e-38	1.09568e-36	997	966
PNRC1	0.376938	3.15492e-38	1.05979e-36	997	1093
DUOX2	0.377111	2.90134e-38	9.76234e-37	997	1077
TTLL4	0.377112	2.90027e-38	9.76234e-37	997	1093
TMEM43	0.377324	2.61836e-38	8.83972e-37	997	1093
LIX1L	0.377475	2.4347e-38	8.23347e-37	997	1093
SVIL	0.377742	2.13966e-38	7.24788e-37	997	1093
FGF11	0.378387	1.56586e-38	5.31311e-37	997	1093
B3GNT7	0.378391	1.56328e-38	5.31311e-37	997	1093
PPM1F	0.378434	1.53056e-38	5.21088e-37	997	1093
PRG2	0.378751	1.3129e-38	4.47741e-37	997	1081
C11orf75	0.37944	9.39397e-39	3.20908e-37	997	1093
CREB5	0.379756	8.05621e-39	2.75675e-37	997	1093
TM4SF1	0.379846	7.70938e-39	2.64256e-37	997	1093
SPSB1	0.379946	7.34351e-39	2.52144e-37	997	1093
EFCAB1	0.379968	7.26766e-39	2.49965e-37	997	1043
EFNB1	0.37997	7.25733e-39	2.49965e-37	997	1093
CHRDL2	0.379984	7.20952e-39	2.48815e-37	997	1035
RIN3	0.380114	6.76696e-39	2.33942e-37	997	1093
MAGED4	0.380171	6.58072e-39	2.27894e-37	997	1092
NRN1	0.380231	6.39169e-39	2.21729e-37	997	1093
SCPEP1	0.380586	5.37447e-39	1.86763e-37	997	1093
FAM124A	0.380931	4.5416e-39	1.58367e-37	997	1093
A2ML1	0.38102	4.34931e-39	1.51924e-37	997	991
GPR55	0.381087	4.20746e-39	1.47481e-37	997	1075
LPO	0.381324	3.74826e-39	1.31613e-37	997	867
HOXA3	0.381351	3.69828e-39	1.30085e-37	997	1092
BMP2	0.38148	3.47262e-39	1.22361e-37	997	1091
WWTR1	0.38183	2.92485e-39	1.03241e-37	997	1093
ARSE	0.381889	2.84124e-39	1.00465e-37	997	1091
VTCN1	0.381913	2.80839e-39	9.94781e-38	997	1093
RLBP1	0.382341	2.27585e-39	8.07567e-38	997	381
PLEKHA4	0.382411	2.19962e-39	7.81891e-38	997	1093
GPRC5B	0.382496	2.10938e-39	7.51141e-38	997	1093
LIMK2	0.383004	1.6428e-39	5.87066e-38	997	1093
KCTD14	0.383217	1.47923e-39	5.29553e-38	997	1093
C1QL4	0.383273	1.43909e-39	5.16102e-38	997	985
PROL1	0.383341	1.39197e-39	5.00091e-38	997	615
APCDD1	0.38338	1.3654e-39	4.91421e-38	997	1093
HLA-DOB	0.383396	1.35481e-39	4.88483e-38	997	1092
ST3GAL6	0.383415	1.34177e-39	4.84649e-38	997	1093
RPS2P32	0.383537	1.26346e-39	4.57184e-38	997	1089
MYO1H	0.38387	1.07226e-39	3.88696e-38	997	1033
OR7C1	0.384065	9.73662e-40	3.54227e-38	997	679
ARHGAP23	0.384241	8.92658e-40	3.25933e-38	997	1093
CPNE8	0.384254	8.8664e-40	3.24324e-38	997	1093
HOXA2	0.384572	7.57681e-40	2.77655e-38	997	1075
LEPREL1	0.384777	6.84539e-40	2.51309e-38	997	1093
TAX1BP3	0.384779	6.83805e-40	2.51309e-38	997	1093
COL11A2	0.384892	6.46559e-40	2.38234e-38	997	1087
GCNT2	0.385222	5.49059e-40	2.02679e-38	997	1093
TACR1	0.385226	5.47992e-40	2.02657e-38	997	1084
KLK14	0.385718	4.29165e-40	1.59004e-38	997	982
CRABP1	0.385862	3.99534e-40	1.48298e-38	997	1043
RHCG	0.385891	3.93907e-40	1.4648e-38	997	937
MFI2	0.385893	3.93479e-40	1.4648e-38	997	1093
SLC39A12	0.385965	3.79702e-40	1.4172e-38	997	508
KBTBD12	0.386049	3.63995e-40	1.3611e-38	997	874
FLNA	0.386109	3.53434e-40	1.32406e-38	997	1093
CCNJL	0.386195	3.38488e-40	1.27043e-38	997	1093
DUOXA1	0.386347	3.1396e-40	1.18057e-38	997	1065
C5orf46	0.387263	1.98817e-40	7.49003e-39	997	1079
HOXA1	0.387626	1.65766e-40	6.25658e-39	997	1093
SPON2	0.387694	1.60251e-40	6.05976e-39	997	1093
MYOZ1	0.387707	1.59196e-40	6.03118e-39	997	1086
SERPINF2	0.388137	1.28378e-40	4.8728e-39	997	1093
ZYX	0.388426	1.11063e-40	4.22354e-39	997	1093
SAA2	0.388574	1.03083e-40	3.9275e-39	997	1082
LAMC3	0.388704	9.65643e-41	3.68609e-39	997	1092
PTRF	0.388859	8.93475e-41	3.41708e-39	997	1093
PRMT2	0.38923	7.41661e-41	2.84727e-39	997	1093
FAM189A2	0.389412	6.76692e-41	2.60281e-39	997	1092
POU5F1	0.389555	6.29574e-41	2.42621e-39	997	1029
HAPLN4	0.389604	6.1423e-41	2.37161e-39	997	1069
PNMA6A	0.389727	5.77243e-41	2.23308e-39	997	1089
HIF3A	0.389775	5.63654e-41	2.1847e-39	997	1056
LOC100302401	0.389819	5.51155e-41	2.14037e-39	997	1092
LINGO2	0.390139	4.69129e-41	1.82535e-39	997	836
ALDH1A3	0.39115	2.81331e-41	1.09675e-39	997	1093
TNS4	0.391394	2.48701e-41	9.71426e-40	997	1092
H2BFXP	0.391528	2.32337e-41	9.0927e-40	997	1044
CPA4	0.391651	2.1826e-41	8.55842e-40	997	1081
CIB2	0.392162	1.68366e-41	6.61483e-40	997	1093
CNKSR2	0.392195	1.65581e-41	6.51814e-40	997	988
HAS3	0.392481	1.43166e-41	5.6468e-40	997	1093
CCDC102A	0.392593	1.35248e-41	5.34497e-40	997	1093
TMEM217	0.393382	9.048e-42	3.58276e-40	997	1092
CALD1	0.393428	8.83639e-42	3.50585e-40	997	1093
PNMA3	0.393605	8.07514e-42	3.21015e-40	997	1041
PSAT1	0.393757	7.47008e-42	2.97548e-40	997	1093
ACTN4	0.394159	6.08226e-42	2.42748e-40	997	1093
SMOC1	0.394545	4.9918e-42	2.00019e-40	997	1090
LCAT	0.394832	4.30912e-42	1.73009e-40	997	1093
C17orf51	0.395113	3.73153e-42	1.50118e-40	997	1093
TMSB15B	0.395189	3.58789e-42	1.44628e-40	997	1093
C5orf27	0.395259	3.46061e-42	1.39777e-40	997	1026
TTC7A	0.395681	2.78714e-42	1.12801e-40	997	1093
IL17RD	0.395744	2.69747e-42	1.09391e-40	997	1093
SOD3	0.395751	2.68845e-42	1.09245e-40	997	1093
MAP2	0.395779	2.64947e-42	1.07879e-40	997	1093
JRKL	0.396139	2.20094e-42	8.99797e-41	997	1093
C21orf34	0.396234	2.09609e-42	8.58673e-41	997	1088
CCDC8	0.39625	2.07944e-42	8.53587e-41	997	1093
ATP13A5	0.39625	2.07874e-42	8.53587e-41	997	940
FAM49A	0.396314	2.01184e-42	8.29214e-41	997	1093
MAP7D3	0.396378	1.94594e-42	8.03697e-41	997	1093
KCNQ4	0.396438	1.88729e-42	7.81074e-41	997	1040
KCNE1	0.396897	1.48887e-42	6.18726e-41	997	1063
KIF19	0.397019	1.39794e-42	5.82139e-41	997	1045
MUC16	0.397314	1.20051e-42	5.00959e-41	997	1068
USP44	0.397555	1.05931e-42	4.42956e-41	997	1025
RP1L1	0.397633	1.01768e-42	4.2643e-41	997	1042
KRT75	0.397728	9.68675e-43	4.06743e-41	997	781
LRIG3	0.398236	7.44529e-43	3.13277e-41	997	1093
TMPRSS12	0.398314	7.14858e-43	3.01422e-41	997	474
L1CAM	0.398326	7.10363e-43	3.00154e-41	997	1091
UBASH3B	0.39837	6.94449e-43	2.94046e-41	997	1093
FAM150B	0.399345	4.18281e-43	1.77483e-41	997	869
ITPRIP	0.39957	3.71938e-43	1.58152e-41	997	1093
PALM2	0.399623	3.61881e-43	1.54201e-41	997	1093
FAM89A	0.399999	2.97381e-43	1.27255e-41	997	1093
RASL12	0.400098	2.82469e-43	1.21131e-41	997	1093
SVOPL	0.400416	2.39224e-43	1.02805e-41	997	1013
SLC39A2	0.400481	2.31279e-43	9.96031e-42	997	1040
TRPV4	0.40051	2.27697e-43	9.82706e-42	997	1093
SNX32	0.40086	1.8965e-43	8.20259e-42	997	973
TRPV6	0.401265	1.53353e-43	6.64693e-42	997	1084
AMY1A	0.401714	1.21208e-43	5.26495e-42	997	1010
OLFM4	0.401764	1.18023e-43	5.1377e-42	997	1013
TCF7L2	0.401892	1.10373e-43	4.81507e-42	997	1093
LOC84856	0.402164	9.56483e-44	4.18176e-42	997	1084
COL9A3	0.402704	7.19954e-44	3.15449e-42	997	1086
C4orf7	0.402779	6.91909e-44	3.03822e-42	997	930
PIM1	0.403063	5.95751e-44	2.6217e-42	997	1093
HYMAI	0.40325	5.39769e-44	2.38054e-42	997	789
C3orf64	0.403346	5.13176e-44	2.26822e-42	997	1093
CXCL3	0.403356	5.10415e-44	2.26097e-42	997	966
FAM101A	0.40336	5.09356e-44	2.26097e-42	997	1091
ETS2	0.403383	5.03273e-44	2.23918e-42	997	1093
SBSN	0.403418	4.9397e-44	2.20265e-42	997	897
ACTA2	0.403639	4.39571e-44	1.96879e-42	997	1093
BMP6	0.403966	3.69835e-44	1.66014e-42	997	1092
SCN2A	0.404399	2.93981e-44	1.32258e-42	997	1071
MYL9	0.404652	2.57147e-44	1.15946e-42	997	1093
PTK7	0.404719	2.48115e-44	1.12125e-42	997	1093
BTG3	0.404865	2.29632e-44	1.04005e-42	997	1093
CYP27C1	0.405053	2.07768e-44	9.43147e-43	997	1057
KRT7	0.405158	1.96594e-44	8.94436e-43	997	1093
LEFTY2	0.405282	1.84003e-44	8.39045e-43	997	997
CNN2	0.405656	1.50833e-44	6.89352e-43	997	1093
SLC43A3	0.406073	1.20801e-44	5.5335e-43	997	1093
IFNE	0.406233	1.10891e-44	5.10276e-43	997	713
GRIA4	0.406484	9.69864e-45	4.47314e-43	997	956
CRB2	0.40674	8.46232e-45	3.91188e-43	997	1066
AMOTL1	0.406876	7.86838e-45	3.64568e-43	997	1093
DSC1	0.407121	6.90383e-45	3.20614e-43	997	981
NMT2	0.407217	6.55788e-45	3.05252e-43	997	1093
APLF	0.407327	6.18074e-45	2.88363e-43	997	1093
TSPAN2	0.407506	5.61729e-45	2.62683e-43	997	1093
WNT10A	0.407535	5.52975e-45	2.59191e-43	997	1085
LOC100134259	0.408258	3.75253e-45	1.76299e-43	997	1093
FZD9	0.408355	3.56345e-45	1.67807e-43	997	1059
ZFP36L2	0.408416	3.44847e-45	1.62773e-43	997	1093
KLK13	0.408431	3.41931e-45	1.61775e-43	997	875
PRSS33	0.408736	2.90303e-45	1.37672e-43	997	476
SHF	0.408768	2.8538e-45	1.35657e-43	997	1093
GPR161	0.409416	2.01258e-45	9.5895e-44	997	1093
HSD17B2	0.409543	1.87987e-45	8.97839e-44	997	1006
TGFA	0.410166	1.34317e-45	6.4303e-44	997	1093
CACHD1	0.410228	1.29894e-45	6.23335e-44	997	1093
TNNI2	0.410289	1.25644e-45	6.04378e-44	997	1075
CRLF1	0.410302	1.24744e-45	6.01489e-44	997	1089
PLCG2	0.410813	9.46283e-46	4.5737e-44	997	1093
TMPRSS5	0.411211	7.62723e-46	3.70426e-44	997	1052
GLIPR2	0.411342	7.10414e-46	3.45855e-44	997	1093
ITGB8	0.412258	4.31843e-46	2.10745e-44	997	1093
RASSF9	0.41262	3.5464e-46	1.73489e-44	997	1088
SPNS2	0.412621	3.54411e-46	1.73489e-44	997	1093
ULBP3	0.412629	3.52754e-46	1.73409e-44	997	1071
EVC2	0.41263	3.52612e-46	1.73409e-44	997	1093
PAPL	0.412683	3.42633e-46	1.69259e-44	997	744
SMO	0.412873	3.08947e-46	1.52993e-44	997	1093
DPF3	0.413052	2.80161e-46	1.3908e-44	997	1085
GSN	0.413359	2.36962e-46	1.17925e-44	997	1093
RNF186	0.413401	2.31566e-46	1.15525e-44	997	690
TES	0.41347	2.23012e-46	1.11534e-44	997	1093
MAML2	0.413496	2.1985e-46	1.10226e-44	997	1093
C11orf93	0.413631	2.04233e-46	1.02651e-44	997	1074
RGR	0.41396	1.70562e-46	8.5942e-45	997	416
HEPH	0.414154	1.53361e-46	7.74682e-45	997	1093
HOXA4	0.414866	1.03766e-46	5.25478e-45	997	1092
DDX26B	0.414945	9.93745e-47	5.04507e-45	997	1093
OVCH2	0.415134	8.95811e-47	4.55936e-45	997	537
KLK11	0.415164	8.80861e-47	4.49462e-45	997	917
DCLK2	0.415498	7.33125e-47	3.75029e-45	997	1093
PLA2G4A	0.415563	7.07407e-47	3.62793e-45	997	1093
FLJ36031	0.41564	6.77989e-47	3.48594e-45	997	1093
RGS6	0.41565	6.74376e-47	3.47623e-45	997	1053
PLS3	0.415909	5.84619e-47	3.02128e-45	997	1093
PDLIM4	0.417062	3.09303e-47	1.60257e-45	997	1093
PCYT1B	0.417118	2.99982e-47	1.55829e-45	997	1072
FBXO32	0.418092	1.74831e-47	9.10519e-46	997	1093
ADORA2B	0.41825	1.60119e-47	8.3606e-46	997	1093
PM20D2	0.418446	1.43611e-47	7.51813e-46	997	1093
RNF222	0.418725	1.2299e-47	6.45538e-46	997	890
RIMS3	0.419166	9.61818e-48	5.06147e-46	997	1093
TF	0.419328	8.79057e-48	4.63806e-46	997	1090
CAPZA3	0.419346	8.70207e-48	4.60342e-46	997	541
MT1M	0.419352	8.67315e-48	4.60019e-46	997	1092
PRKX	0.419476	8.0954e-48	4.30509e-46	997	1093
CDH22	0.41952	7.89648e-48	4.21041e-46	997	843
KHDRBS3	0.419621	7.465e-48	3.9909e-46	997	1093
EN1	0.41971	7.10296e-48	3.80745e-46	997	1093
CSRP2	0.419956	6.1913e-48	3.32762e-46	997	1093
ITM2C	0.420065	5.82457e-48	3.13888e-46	997	1093
LOC100127888	0.420231	5.30925e-48	2.86884e-46	997	851
LIF	0.420256	5.23691e-48	2.83736e-46	997	1093
CDC42EP1	0.420319	5.05298e-48	2.74509e-46	997	1093
PADI2	0.420602	4.3129e-48	2.34936e-46	997	1093
CSDAP1	0.420842	3.77116e-48	2.05983e-46	997	1093
MCF2L2	0.421028	3.39786e-48	1.86097e-46	997	1055
NCRNA00086	0.421571	2.50549e-48	1.37597e-46	997	1091
SPHK1	0.421631	2.42251e-48	1.33404e-46	997	1093
IGF2BP2	0.42174	2.27896e-48	1.25842e-46	997	1093
GJB6	0.421893	2.09048e-48	1.15752e-46	997	899
NES	0.422341	1.62504e-48	9.02279e-47	997	1093
SLC25A37	0.422491	1.49321e-48	8.31369e-47	997	1093
CXCL1	0.422522	1.46714e-48	8.19119e-47	997	1050
ICAM5	0.422536	1.45604e-48	8.1518e-47	997	1022
GDF5	0.422877	1.20084e-48	6.74176e-47	997	1037
IRX4	0.422889	1.19274e-48	6.71498e-47	997	1026
C6orf218	0.422912	1.17769e-48	6.64882e-47	997	707
TRPM8	0.423031	1.10115e-48	6.23415e-47	997	934
FBN3	0.423235	9.81343e-49	5.57154e-47	997	1007
PPYR1	0.423325	9.32892e-49	5.31142e-47	997	829
PPP1R14A	0.423356	9.16622e-49	5.23358e-47	997	1092
FOXL1	0.423372	9.08381e-49	5.20126e-47	997	1093
LOC158376	0.423568	8.13176e-49	4.66939e-47	997	1093
TPM2	0.423724	7.44399e-49	4.28668e-47	997	1093
RYR1	0.424021	6.29144e-49	3.63335e-47	997	1092
LAMA1	0.424386	5.11629e-49	2.96318e-47	997	1092
WDR86	0.424702	4.27719e-49	2.48435e-47	997	1090
ENPP6	0.424735	4.1975e-49	2.4451e-47	997	1086
SAA1	0.424976	3.66054e-49	2.1385e-47	997	1088
C8orf47	0.425056	3.4966e-49	2.04866e-47	997	922
GJB5	0.425124	3.36553e-49	1.97761e-47	997	1054
ITGB4	0.425215	3.19585e-49	1.8834e-47	997	1093
FSCN1	0.425462	2.77602e-49	1.64078e-47	997	1093
ART3	0.425627	2.52816e-49	1.49868e-47	997	919
FOXC2	0.42563	2.52298e-49	1.49868e-47	997	1074
GRAMD2	0.425883	2.18433e-49	1.30252e-47	997	1090
BARX1	0.425904	2.1582e-49	1.29076e-47	997	997
SPRY2	0.42639	1.63574e-49	9.81198e-48	997	1093
SLC15A1	0.426468	1.56466e-49	9.41367e-48	997	849
MOG	0.426552	1.49166e-49	9.00131e-48	997	429
MAMLD1	0.4266	1.45072e-49	8.78056e-48	997	1093
TLE4	0.426741	1.33884e-49	8.12781e-48	997	1093
RND3	0.42695	1.18773e-49	7.23224e-48	997	1093
ST5	0.427015	1.14472e-49	6.99146e-48	997	1093
PELI1	0.42715	1.05973e-49	6.49203e-48	997	1093
PROS1	0.427339	9.50805e-50	5.84253e-48	997	1093
ADAMTS3	0.427724	7.62687e-50	4.70091e-48	997	1093
BACH2	0.428343	5.34433e-50	3.30414e-48	997	1093
ABCA13	0.428639	4.50877e-50	2.79613e-48	997	913
DBC1	0.428647	4.4868e-50	2.7911e-48	997	1049
DUSP7	0.428926	3.82275e-50	2.39278e-48	997	1093
KLHL13	0.428949	3.77141e-50	2.368e-48	997	1093
C22orf23	0.429042	3.57514e-50	2.25178e-48	997	1093
HR	0.429157	3.34578e-50	2.11392e-48	997	1093
FOXQ1	0.42918	3.30238e-50	2.09306e-48	997	1067
KIFC3	0.42939	2.92602e-50	1.86038e-48	997	1093
NOTCH1	0.430338	1.6924e-50	1.07944e-48	997	1093
LIMS2	0.431017	1.14199e-50	7.30693e-49	997	1093
DCHS2	0.43119	1.03269e-50	6.62863e-49	997	1085
PRSS12	0.431287	9.76144e-51	6.28568e-49	997	1078
CLCN4	0.43184	7.08252e-51	4.57526e-49	997	1093
TUBB2B	0.431924	6.74161e-51	4.36904e-49	997	1081
CCKBR	0.43238	5.17155e-51	3.36234e-49	997	645
PLAGL1	0.433234	3.14176e-51	2.04926e-49	997	1093
DACT2	0.433237	3.13705e-51	2.04926e-49	997	984
OLAH	0.433848	2.19454e-51	1.44075e-49	997	629
L3MBTL4	0.434043	1.95718e-51	1.28912e-49	997	1093
MDFI	0.434268	1.71602e-51	1.13771e-49	997	1093
CHST9	0.434444	1.54729e-51	1.02923e-49	997	1037
KCNK5	0.434603	1.40985e-51	9.40909e-50	997	1093
CXCL2	0.434643	1.37725e-51	9.22207e-50	997	1080
B3GNT3	0.434652	1.36974e-51	9.20239e-50	997	1078
FAM176A	0.435303	9.34563e-52	6.29971e-50	997	1093
DZIP1	0.435671	7.5253e-52	5.08968e-50	997	1093
CLDN11	0.435771	7.09331e-52	4.81366e-50	997	1093
CXorf49B	0.436567	4.43624e-52	3.02069e-50	997	449
TRIM2	0.436582	4.39722e-52	3.00427e-50	997	1093
PLSCR3	0.437149	3.14446e-52	2.15567e-50	997	1093
TMEM40	0.437628	2.36783e-52	1.62879e-50	997	1024
EMILIN3	0.438025	1.87092e-52	1.29138e-50	997	1063
PRICKLE1	0.438168	1.71822e-52	1.19006e-50	997	1093
PHYHIPL	0.438181	1.70542e-52	1.18527e-50	997	1036
C11orf92	0.438768	1.20303e-52	8.39e-51	997	1083
RGS2	0.438883	1.12346e-52	7.86227e-51	997	1093
RASAL1	0.438947	1.08097e-52	7.59128e-51	997	1076
GRM6	0.439043	1.02121e-52	7.1967e-51	997	1041
NCCRP1	0.439663	7.05703e-53	4.99068e-51	997	1080
NCOA7	0.440023	5.6909e-53	4.03873e-51	997	1093
ANKRD53	0.44034	4.70815e-53	3.3531e-51	997	1081
C9orf170	0.440646	3.92141e-53	2.8027e-51	997	910
EFNA5	0.440679	3.84473e-53	2.75767e-51	997	1093
RIPK4	0.441023	3.12782e-53	2.25147e-51	997	1089
RSU1	0.441132	2.93019e-53	2.11677e-51	997	1093
SLC35F3	0.442919	1.00012e-53	7.25085e-52	997	1065
ARL4C	0.44369	6.27441e-54	4.56537e-52	997	1093
CHIC2	0.444305	4.32484e-54	3.15823e-52	997	1093
OLFM2	0.444407	4.06386e-54	2.97844e-52	997	1093
GFAP	0.444467	3.92063e-54	2.88395e-52	997	1023
TMEM200C	0.445323	2.32969e-54	1.71996e-52	997	1077
NCRNA00087	0.445368	2.26759e-54	1.68027e-52	997	1093
LOC554202	0.445668	1.88924e-54	1.40508e-52	997	1016
ROBO3	0.445714	1.83659e-54	1.37098e-52	997	1093
PERP	0.445739	1.80913e-54	1.3555e-52	997	1093
FAM126A	0.445941	1.59948e-54	1.20289e-52	997	1093
WISP3	0.446158	1.40147e-54	1.05792e-52	997	950
FBLIM1	0.446747	9.783e-55	7.41265e-53	997	1093
TMCC2	0.447437	6.41257e-55	4.87718e-53	997	1093
CHI3L2	0.448508	3.32443e-55	2.53803e-53	997	1092
KRT86	0.44856	3.21863e-55	2.4666e-53	997	1091
GFRA3	0.448818	2.74693e-55	2.11315e-53	997	1004
GPRIN2	0.449936	1.3782e-55	1.06428e-53	997	1067
NCRNA00092	0.450629	8.98312e-56	6.96365e-54	997	932
OR7A5	0.450871	7.72982e-56	6.01523e-54	997	745
CAV2	0.450875	7.7107e-56	6.01523e-54	997	1093
FAM107A	0.451528	5.14189e-56	4.03248e-54	997	1093
RBMS1	0.451767	4.43221e-56	3.4895e-54	997	1093
CNN1	0.452108	3.58635e-56	2.83462e-54	997	1093
KIT	0.452413	2.96629e-56	2.35376e-54	997	1093
FHL3	0.452452	2.89479e-56	2.30611e-54	997	1093
KCNJ16	0.452499	2.8107e-56	2.248e-54	997	902
GSTA1	0.452806	2.32219e-56	1.86469e-54	997	894
FOSL1	0.452814	2.31067e-56	1.86286e-54	997	1093
HSPB2	0.453313	1.69258e-56	1.37003e-54	997	1093
ACTN1	0.453454	1.54908e-56	1.25894e-54	997	1093
CLIP4	0.453627	1.39063e-56	1.13474e-54	997	1093
PTPLA	0.453808	1.2415e-56	1.01717e-54	997	1090
SH3TC2	0.45443	8.41093e-57	6.91928e-55	997	1093
UBE2E3	0.454526	7.91905e-57	6.54133e-55	997	1093
CAPN6	0.454957	6.04043e-57	5.01007e-55	997	1070
EGFR	0.455128	5.42741e-57	4.52022e-55	997	1093
CCDC82	0.455481	4.34664e-57	3.63513e-55	997	1093
C10orf10	0.455751	3.66731e-57	3.07978e-55	997	1093
WIF1	0.455881	3.37786e-57	2.84857e-55	997	850
ZNF454	0.456576	2.1797e-57	1.84588e-55	997	1090
KLHL29	0.456945	1.72675e-57	1.46847e-55	997	1093
EPHA2	0.45776	1.03026e-57	8.79869e-56	997	1093
ST8SIA1	0.45796	9.07864e-58	7.78638e-56	997	1093
SAA4	0.458727	5.57612e-58	4.80285e-56	997	964
FMO2	0.458766	5.44104e-58	4.70662e-56	997	1093
LANCL3	0.458885	5.04186e-58	4.38012e-56	997	1035
GSTP1	0.459518	3.36929e-58	2.93974e-56	997	1093
EPHB6	0.459929	2.59198e-58	2.27136e-56	997	1093
AGPAT4	0.460441	1.86827e-58	1.64433e-56	997	1093
MALL	0.460656	1.62873e-58	1.43979e-56	997	1093
OCA2	0.462565	4.77992e-59	4.24402e-57	997	686
TAGLN	0.463002	3.60608e-59	3.21596e-57	997	1093
FABP7	0.463833	2.1086e-59	1.88884e-57	997	894
LOC100190939	0.464059	1.82154e-59	1.63898e-57	997	1093
NGFR	0.464481	1.38544e-59	1.25781e-57	997	1093
C1QL2	0.465158	8.93325e-60	8.14705e-58	997	709
SRF	0.465426	7.50517e-60	6.87576e-58	997	1093
CALB2	0.465476	7.26418e-60	6.68537e-58	997	1088
CYP39A1	0.465843	5.71964e-60	5.28804e-58	997	1090
LOC121838	0.467064	2.57872e-60	2.39512e-58	997	933
SAMD5	0.467077	2.55647e-60	2.38544e-58	997	1093
SPEG	0.467212	2.34046e-60	2.19405e-58	997	1093
TEPP	0.467337	2.15709e-60	2.0316e-58	997	622
TGM1	0.467351	2.13669e-60	2.02183e-58	997	1091
KCNH8	0.467672	1.7318e-60	1.64644e-58	997	994
RARRES1	0.467901	1.49026e-60	1.42351e-58	997	1093
ESYT3	0.46887	7.88752e-61	7.57015e-59	997	1070
KRT83	0.469719	4.5087e-61	4.34798e-59	997	819
DMD	0.469867	4.08839e-61	3.96161e-59	997	1093
PIK3C2G	0.470155	3.38132e-61	3.2923e-59	997	1035
DLK2	0.470289	3.09453e-61	3.02769e-59	997	1066
NDRG2	0.470652	2.43411e-61	2.39315e-59	997	1093
KLK1	0.470761	2.26494e-61	2.23774e-59	997	1003
CSDA	0.470805	2.20014e-61	2.18443e-59	997	1093
CA6	0.470952	1.99635e-61	1.9919e-59	997	425
MRAS	0.471032	1.89323e-61	1.89841e-59	997	1093
SOX8	0.471956	1.02554e-61	1.03348e-59	997	1092
RAET1L	0.471998	9.96743e-62	1.00952e-59	997	689
KRT23	0.472182	8.82052e-62	8.97867e-60	997	1091
RNF175	0.472278	8.27623e-62	8.46739e-60	997	1086
KLF5	0.473736	3.12929e-62	3.2179e-60	997	1093
SPHKAP	0.474549	1.81681e-62	1.87784e-60	997	679
NCK2	0.474621	1.73138e-62	1.79876e-60	997	1093
CHODL	0.47533	1.07515e-62	1.12277e-60	997	1068
TBX19	0.475791	7.88876e-63	8.28114e-61	997	1093
ANKRD35	0.47607	6.53658e-63	6.89763e-61	997	1092
LIPG	0.477446	2.58132e-63	2.73824e-61	997	1092
PTCHD1	0.478376	1.37415e-63	1.46539e-61	997	1040
TCF7L1	0.478788	1.03852e-63	1.11337e-61	997	1093
NFIB	0.479084	8.4913e-64	9.15198e-62	997	1093
SCHIP1	0.479476	6.50548e-64	7.04935e-62	997	1093
CHST4	0.479624	5.88081e-64	6.40691e-62	997	931
ZNF488	0.480032	4.45093e-64	4.87547e-62	997	1071
MYLK	0.48069	2.83876e-64	3.12651e-62	997	1093
FAM19A3	0.481293	1.87894e-64	2.08077e-62	997	1042
FAM3D	0.481411	1.73298e-64	1.92974e-62	997	1030
CLDN19	0.481958	1.19027e-64	1.33277e-62	997	874
LCN2	0.482084	1.09159e-64	1.2291e-62	997	1060
PI3	0.482647	7.41189e-65	8.39251e-63	997	936
KCNN4	0.483269	4.8285e-65	5.49821e-63	997	1093
B3GNT5	0.483614	3.80411e-65	4.35636e-63	997	1093
TMEM71	0.48445	2.1344e-65	2.45822e-63	997	1092
PTGS2	0.484719	1.771e-65	2.05141e-63	997	1091
IFFO2	0.484885	1.57778e-65	1.83816e-63	997	1093
HS3ST4	0.484957	1.50099e-65	1.75886e-63	997	724
PLEKHG1	0.485014	1.44327e-65	1.70112e-63	997	1093
PTN	0.485085	1.37333e-65	1.6282e-63	997	1093
SCRG1	0.485256	1.21993e-65	1.45489e-63	997	1009
C6orf105	0.486429	5.39251e-66	6.46941e-64	997	1085
KCNG1	0.486529	5.03017e-66	6.07085e-64	997	1079
UGT8	0.486767	4.26134e-66	5.17394e-64	997	1056
MPZL2	0.487049	3.4982e-66	4.27311e-64	997	1093
FNDC4	0.487055	3.48424e-66	4.27311e-64	997	1093
KIAA1045	0.487341	2.85209e-66	3.52662e-64	997	1071
MUC15	0.487834	2.02015e-66	2.51334e-64	997	995
D4S234E	0.488111	1.66352e-66	2.0825e-64	997	1091
RASGEF1C	0.489432	6.57747e-67	8.28556e-65	997	858
C6orf145	0.49025	3.69504e-67	4.68387e-65	997	1093
PDE9A	0.490449	3.21005e-67	4.09484e-65	997	1093
KCNS1	0.490687	2.71303e-67	3.48287e-65	997	1038
PAK7	0.491021	2.14242e-67	2.76797e-65	997	875
TGM5	0.491093	2.03532e-67	2.64658e-65	997	974
CNGA1	0.491289	1.77099e-67	2.31781e-65	997	1066
DSC2	0.492643	6.77249e-68	8.92154e-66	997	1093
TP63	0.492738	6.33125e-68	8.39515e-66	997	1091
NRG2	0.494025	2.52747e-68	3.37359e-66	997	1053
EDN1	0.4951	1.17023e-68	1.5724e-66	997	1093
SLPI	0.495678	7.72454e-69	1.04489e-66	997	1089
ANXA1	0.495978	6.22435e-69	8.47647e-67	997	1093
MT1X	0.495978	6.22346e-69	8.47647e-67	997	1093
MICALL1	0.496113	5.64854e-69	7.79769e-67	997	1093
CALML3	0.496421	4.52361e-69	6.28781e-67	997	1031
MAPK4	0.496808	3.42174e-69	4.78925e-67	997	993
FZD7	0.497426	2.19073e-69	3.08771e-67	997	1093
C2orf40	0.497774	1.70287e-69	2.417e-67	997	1049
EDN3	0.497912	1.54068e-69	2.2023e-67	997	846
CCDC129	0.498979	7.1021e-70	1.02245e-67	997	822
MID1	0.499103	6.49368e-70	9.41584e-68	997	1093
LGALS7	0.499561	4.65192e-70	6.79416e-68	997	932
HILS1	0.499839	3.80009e-70	5.59057e-68	997	734
KRT9	0.500093	3.15676e-70	4.67827e-68	997	660
ELF5	0.500146	3.03688e-70	4.53396e-68	997	1058
FGFBP1	0.500202	2.91436e-70	4.38351e-68	997	756
NXN	0.500349	2.61827e-70	3.96777e-68	997	1093
BPI	0.500561	2.24269e-70	3.42435e-68	997	830
KRT6A	0.500587	2.2006e-70	3.38574e-68	997	1004
TUBB6	0.501546	1.09122e-70	1.69181e-68	997	1093
S100B	0.501889	8.48163e-71	1.32517e-68	997	1090
NIPAL4	0.502769	4.44252e-71	6.99523e-69	997	1056
C2orf88	0.502776	4.41826e-71	6.99523e-69	997	1092
BNC1	0.502992	3.76845e-71	6.02802e-69	997	1036
MRAP2	0.503158	3.33566e-71	5.37842e-69	997	1075
MOBKL2B	0.504091	1.67492e-71	2.72242e-69	997	1093
CMTM7	0.504708	1.06144e-71	1.73929e-69	997	1093
GRAMD3	0.504995	8.58047e-72	1.41754e-69	997	1093
PRNP	0.505105	7.90634e-72	1.31696e-69	997	1093
MRGPRX3	0.505841	4.57543e-72	7.68482e-70	997	805
MET	0.507404	1.42709e-72	2.41705e-70	997	1093
LOC284578	0.507694	1.14916e-72	1.96282e-70	997	923
WNT6	0.508101	8.4731e-73	1.45962e-70	997	1053
KLK9	0.509305	3.43074e-73	5.96092e-71	997	270
TRPM6	0.509586	2.77788e-73	4.86853e-71	997	1053
APCDD1L	0.510112	1.86815e-73	3.30286e-71	997	1088
EPHB1	0.510213	1.73107e-73	3.08758e-71	997	1092
PTX3	0.510544	1.34884e-73	2.42732e-71	997	1087
FXYD6	0.51126	7.84509e-74	1.42448e-71	997	1093
LGALS7B	0.511315	7.524e-74	1.3786e-71	997	755
NTF4	0.511316	7.52324e-74	1.3786e-71	997	1005
CMTM5	0.512059	4.28176e-74	7.99064e-72	997	638
SFRS13B	0.51468	5.80252e-75	1.09299e-72	997	1087
HRCT1	0.514819	5.21901e-75	9.92351e-73	997	1089
C2orf82	0.514999	4.54445e-75	8.72318e-73	997	927
RCAN1	0.516011	2.08916e-75	4.04874e-73	997	1093
GPM6B	0.518821	2.38282e-76	4.6627e-74	997	1093
LAMC2	0.519149	1.84566e-76	3.64698e-74	997	1093
CLCA4	0.519225	1.74038e-76	3.47301e-74	997	749
KRT15	0.519437	1.47643e-76	2.97574e-74	997	1092
HAPLN3	0.520429	6.81453e-77	1.38734e-74	997	1093
CRHR1	0.521202	3.72302e-77	7.65688e-75	997	1028
LY6D	0.521984	2.01686e-77	4.1907e-75	997	881
LAMB3	0.522597	1.24663e-77	2.61728e-75	997	1093
SLC34A2	0.522661	1.18532e-77	2.51474e-75	997	1065
KIAA1755	0.522718	1.13291e-77	2.42912e-75	997	1093
IL17B	0.522881	9.96625e-78	2.15989e-75	997	983
PDE1C	0.524412	2.97748e-78	6.52296e-76	997	1072
SYN2	0.526942	3.99116e-79	8.83976e-77	997	1077
LEMD1	0.528833	8.78734e-80	1.96788e-77	997	756
ANXA3	0.530916	1.64059e-80	3.7153e-78	997	1093
VSNL1	0.53109	1.42522e-80	3.26425e-78	997	1093
C2orf71	0.531313	1.19045e-80	2.75787e-78	997	622
RYR3	0.532796	3.57334e-81	8.3745e-79	997	1091
PKP1	0.534853	6.66158e-82	1.57958e-79	997	1089
SLC2A12	0.535047	5.68502e-82	1.36407e-79	997	1093
PTPRZ1	0.535705	3.3105e-82	8.03893e-80	997	991
SCN5A	0.536184	2.23425e-82	5.49161e-80	997	1045
CNTNAP3	0.536198	2.2077e-82	5.49161e-80	997	1080
CHI3L1	0.538381	3.639e-83	9.16799e-81	997	1093
FAM171A1	0.539081	2.03556e-83	5.19326e-81	997	1093
ARHGEF4	0.54166	2.36576e-84	6.11308e-82	997	1093
JPH2	0.542571	1.10084e-84	2.88147e-82	997	1092
TSLP	0.54423	2.71929e-85	7.21149e-83	997	1017
TINAGL1	0.546275	4.79722e-86	1.28917e-83	997	1093
RGMA	0.546944	2.71138e-86	7.38485e-84	997	1093
BOC	0.547288	2.02166e-86	5.58173e-84	997	1093
PROM1	0.549195	3.94321e-87	1.10382e-84	997	1085
GPR87	0.549257	3.74033e-87	1.06178e-84	997	1057
LOXL4	0.550667	1.10956e-87	3.19474e-85	997	1093
SLC6A2	0.555979	1.08092e-89	3.15739e-87	997	742
GJB3	0.556978	4.47979e-90	1.3278e-87	997	1060
CX3CL1	0.558271	1.42742e-90	4.29397e-88	997	1093
EDAR	0.559747	3.844e-91	1.17388e-88	997	886
C10orf90	0.561204	1.04543e-91	3.24162e-89	997	960
C1orf130	0.562028	4.99713e-92	1.57371e-89	997	1083
COL17A1	0.562347	3.7507e-92	1.19993e-89	997	1088
SLC6A14	0.562601	2.9846e-92	9.70236e-90	997	1001
SLC27A6	0.562745	2.62143e-92	8.66145e-90	997	1044
LGR6	0.563752	1.05743e-92	3.55209e-90	997	1087
MMP7	0.56403	8.2232e-93	2.80913e-90	997	1091
BCL11A	0.567482	3.56068e-94	1.23734e-91	997	1091
TTYH1	0.571923	5.9306e-96	2.09704e-93	997	1090
NPM2	0.572244	4.40094e-96	1.58394e-93	997	1039
MFGE8	0.574931	3.57438e-97	1.30985e-94	997	1093
SYNM	0.575242	2.66905e-97	9.96197e-95	997	1093
DSG1	0.576223	1.06019e-97	4.03171e-95	997	943
SMYD1	0.583177	1.39103e-100	5.39157e-98	997	826
FOLR1	0.583784	7.7339e-101	3.05641e-98	997	1035
GPR12	0.585858	1.03118e-101	4.15668e-99	997	807
SHC4	0.586099	8.15293e-102	3.35352e-99	997	1089
ROPN1B	0.587133	2.96746e-102	1.24602e-99	997	997
ID4	0.588446	8.17825e-103	3.50708e-100	997	1093
KRT6C	0.589819	2.11303e-103	9.25829e-101	997	940
OSR1	0.592145	2.10063e-104	9.40848e-102	997	1087
RNASE7	0.592934	9.55857e-105	4.37848e-102	997	904
IL34	0.593815	3.95456e-105	1.85359e-102	997	1093
CHST3	0.594021	3.21762e-105	1.54408e-102	997	1093
STAC	0.59532	8.71588e-106	4.2846e-103	997	1085
CDH3	0.596528	2.57319e-106	1.29657e-103	997	1093
FOXC1	0.599314	1.51459e-107	7.82731e-105	997	1093
DEFB1	0.599413	1.36871e-107	7.25959e-105	997	1042
NCRNA00162	0.604193	9.90787e-110	5.39711e-107	997	786
KCNMB1	0.607513	3.07527e-111	1.72172e-108	997	1093
FERMT1	0.610479	1.33408e-112	7.68242e-110	997	1075
KRT81	0.617049	1.13568e-115	6.73222e-113	997	1092
S100A2	0.63231	4.31877e-123	2.63772e-120	997	1088
ACTG2	0.632738	2.63874e-123	1.66199e-120	997	1093
IRX1	0.636903	2.08953e-125	1.35853e-122	997	1093
ROPN1	0.639165	1.46251e-126	9.82564e-124	997	932
VGLL1	0.642444	2.97853e-128	2.07008e-125	997	929
PPP1R14C	0.647344	8.07402e-131	5.81185e-128	997	1086
C6orf15	0.650656	1.39686e-132	1.04273e-129	997	900
CRYAB	0.659692	1.67601e-137	1.29923e-134	997	1093
BBOX1	0.66011	9.83564e-138	7.9295e-135	997	1033
SFRP1	0.669066	8.61941e-143	7.23851e-140	997	1093
SOSTDC1	0.672456	9.42569e-145	8.25977e-142	997	1054
STAC2	0.673925	1.30713e-145	1.19751e-142	997	1075
KRT16	0.675531	1.49007e-146	1.43011e-143	997	1072
SYT8	0.680753	1.157e-149	1.16597e-146	997	1019
SERPINB5	0.683272	3.46333e-151	3.67386e-148	997	1080
DSG3	0.690938	6.40296e-156	7.16954e-153	997	1028
FAT2	0.713181	1.56333e-170	1.85346e-167	997	1090
DSC3	0.71551	3.82651e-172	4.82021e-169	997	1083
KRT5	0.717371	1.92349e-173	2.58453e-170	997	1083
GABRP	0.719983	2.77071e-175	3.98883e-172	997	1091
SOX10	0.721485	2.36969e-176	3.67394e-173	997	1028
KLK10	0.724797	9.85244e-179	1.6548e-175	997	1037
ANXA8L2	0.728379	2.39509e-181	4.38846e-178	997	1026
TRIM29	0.728805	1.16291e-181	2.34385e-178	997	1092
ANXA8	0.737757	2.14631e-188	4.80655e-185	997	1073
MIA	0.738937	2.64897e-189	6.67375e-186	997	1068
KRT14	0.74783	2.6044e-196	7.49881e-193	997	1075
KRT6B	0.753316	8.79449e-201	2.95422e-197	997	1043
KRT17	0.791023	4.62506e-235	1.86436e-231	997	1093
KLK8	0.829439	3.54225e-278	1.78485e-274	997	889
KLK5	1	1e-278	1e-274	997	997
KLK7	0.906818	1e-278	1e-274	997	974
KLK6	0.898325	1e-278	1e-274	997	1000
TMEM192	-0.300052	3.55404e-24	4.96408e-23	997	1093
CYB561D2	-0.300302	3.24568e-24	4.54914e-23	997	1093
SEPHS2	-0.300423	3.10616e-24	4.36269e-23	997	1093
LASS2	-0.30085	2.65902e-24	3.75824e-23	997	1093
ANKRD42	-0.301198	2.34242e-24	3.31542e-23	997	1093
KIF3B	-0.30121	2.33249e-24	3.30367e-23	997	1093
DYNLRB2	-0.301388	2.18529e-24	3.10173e-23	997	1060
PDIK1L	-0.301667	1.97385e-24	2.81152e-23	997	1093
TTC36	-0.302057	1.71146e-24	2.44296e-23	997	1026
COG2	-0.302258	1.58998e-24	2.27924e-23	997	1093
RERG	-0.302373	1.5248e-24	2.19048e-23	997	1093
UGCG	-0.302429	1.49386e-24	2.14756e-23	997	1093
ANKRD5	-0.303189	1.12997e-24	1.63728e-23	997	1093
ANKRA2	-0.303273	1.09589e-24	1.58903e-23	997	1093
C5orf44	-0.303334	1.07133e-24	1.55455e-23	997	1093
MGAT4A	-0.303366	1.05908e-24	1.53787e-23	997	1093
PAIP2	-0.303493	1.01078e-24	1.47092e-23	997	1093
KIAA1598	-0.305543	4.73941e-25	7.01857e-24	997	1093
RMND1	-0.305714	4.44822e-25	6.59705e-24	997	1093
ZMYND10	-0.305827	4.26507e-25	6.33009e-24	997	1093
TMEM62	-0.306523	3.29249e-25	4.90829e-24	997	1093
RNF103	-0.306581	3.22246e-25	4.81458e-24	997	1093
MYB	-0.306881	2.88202e-25	4.32196e-24	997	1093
RAD17	-0.306905	2.85593e-25	4.28602e-24	997	1093
BAZ2A	-0.306983	2.77449e-25	4.17001e-24	997	1093
CANT1	-0.30707	2.68566e-25	4.04556e-24	997	1093
C14orf174	-0.307099	2.65695e-25	4.00529e-24	997	1093
FNIP1	-0.307158	2.59839e-25	3.92289e-24	997	1093
STARD10	-0.307215	2.54366e-25	3.84603e-24	997	1093
SLC7A8	-0.30751	2.27824e-25	3.45767e-24	997	1093
SAR1B	-0.307657	2.15699e-25	3.2786e-24	997	1093
EARS2	-0.307714	2.11128e-25	3.21154e-24	997	1093
PLA2G12A	-0.307765	2.07127e-25	3.15783e-24	997	1093
COX6C	-0.307799	2.04484e-25	3.12316e-24	997	1093
RAB19	-0.307931	1.94682e-25	2.9839e-24	997	1074
TMEM144	-0.307982	1.91017e-25	2.92994e-24	997	1093
SRMS	-0.308206	1.75613e-25	2.70189e-24	997	1068
C9orf152	-0.308592	1.51943e-25	2.34668e-24	997	1092
SYBU	-0.308678	1.47141e-25	2.27774e-24	997	1093
C18orf32	-0.309641	1.0243e-25	1.59789e-24	997	1093
UHRF1BP1L	-0.309812	9.60208e-26	1.50256e-24	997	1093
PIGX	-0.311074	5.95864e-26	9.40458e-25	997	1093
DNALI1	-0.311096	5.90968e-26	9.3346e-25	997	1093
PTP4A2	-0.311162	5.76511e-26	9.12054e-25	997	1093
DEGS2	-0.311319	5.43138e-26	8.63324e-25	997	1093
ZNF24	-0.311523	5.0264e-26	8.00214e-25	997	1093
COPZ1	-0.311624	4.83757e-26	7.71981e-25	997	1093
DNAL1	-0.311701	4.69818e-26	7.50331e-25	997	1093
CDK17	-0.311715	4.67241e-26	7.46808e-25	997	1093
COMMD10	-0.312047	4.11982e-26	6.60581e-25	997	1093
RAD50	-0.312053	4.11001e-26	6.59532e-25	997	1093
SLC9A3R1	-0.312195	3.89309e-26	6.26219e-25	997	1093
FAM174B	-0.312447	3.53675e-26	5.6981e-25	997	1093
ZBTB42	-0.312508	3.45599e-26	5.5769e-25	997	1093
C9orf116	-0.31251	3.45412e-26	5.5769e-25	997	1093
EAF1	-0.312992	2.87318e-26	4.65505e-25	997	1093
AMACR	-0.313081	2.77749e-26	4.50364e-25	997	1093
KCNJ11	-0.313251	2.60282e-26	4.22723e-25	997	1093
MYST4	-0.313275	2.57911e-26	4.19209e-25	997	1093
RUNDC1	-0.313357	2.50004e-26	4.06686e-25	997	1093
BCDIN3D	-0.313475	2.38932e-26	3.89617e-25	997	1093
PRLR	-0.313683	2.20684e-26	3.60152e-25	997	1093
SLC27A2	-0.314009	1.94755e-26	3.18353e-25	997	1093
FFAR2	-0.314258	1.77049e-26	2.8988e-25	997	1091
ABCC8	-0.314263	1.76717e-26	2.89571e-25	997	1003
MFAP1	-0.31432	1.72907e-26	2.84021e-25	997	1093
FAM57B	-0.314598	1.55367e-26	2.56253e-25	997	1076
CD46	-0.314981	1.34111e-26	2.21739e-25	997	1093
RGS22	-0.315697	1.0179e-26	1.69412e-25	997	1061
TMEM145	-0.316119	8.64731e-27	1.44516e-25	997	1073
TP53INP1	-0.317096	5.92594e-27	1.00031e-25	997	1093
AKR7A3	-0.317187	5.72125e-27	9.69007e-26	997	1093
RAB26	-0.317374	5.31963e-27	9.01742e-26	997	1093
ANXA9	-0.317523	5.02027e-27	8.5387e-26	997	1093
JKAMP	-0.318119	3.98224e-27	6.84829e-26	997	1093
KIAA1279	-0.31848	3.46043e-27	5.95602e-26	997	1093
C12orf72	-0.318881	2.95893e-27	5.12347e-26	997	1093
HSPA9	-0.319014	2.8089e-27	4.87626e-26	997	1093
COQ5	-0.319155	2.65909e-27	4.62416e-26	997	1093
C9orf91	-0.319268	2.5436e-27	4.43097e-26	997	1093
ENPP1	-0.31953	2.29658e-27	4.01105e-26	997	1093
INPP5J	-0.319939	1.95631e-27	3.44061e-26	997	1093
LARP4	-0.32049	1.57573e-27	2.78098e-26	997	1093
ZMYND8	-0.320594	1.51261e-27	2.67193e-26	997	1093
TAPT1	-0.320896	1.34361e-27	2.38384e-26	997	1093
NECAP1	-0.320926	1.32786e-27	2.35797e-26	997	1093
NUCB2	-0.32112	1.23013e-27	2.19012e-26	997	1093
TTC8	-0.321122	1.22936e-27	2.19012e-26	997	1093
TLE3	-0.321377	1.1117e-27	1.98638e-26	997	1093
COQ7	-0.321638	1.00309e-27	1.79549e-26	997	1093
ERI2	-0.32199	8.73037e-28	1.56549e-26	997	1093
KCTD6	-0.32216	8.16211e-28	1.47144e-26	997	1093
RAB5B	-0.322454	7.26547e-28	1.3145e-26	997	1093
C20orf26	-0.32254	7.02436e-28	1.27202e-26	997	1072
SLC39A9	-0.322726	6.52538e-28	1.18486e-26	997	1093
KIAA0182	-0.322749	6.46433e-28	1.17483e-26	997	1093
C17orf58	-0.32393	4.04577e-28	7.41295e-27	997	1093
NSF	-0.324029	3.88908e-28	7.13234e-27	997	1093
APBB2	-0.324225	3.59731e-28	6.62136e-27	997	1093
TFF3	-0.324445	3.29537e-28	6.099e-27	997	1086
SLC39A6	-0.324713	2.96101e-28	5.49026e-27	997	1093
CRNKL1	-0.324906	2.74201e-28	5.09357e-27	997	1093
GPR77	-0.324922	2.72472e-28	5.06612e-27	997	1091
DCTN4	-0.325383	2.26574e-28	4.23617e-27	997	1093
CYP2B7P1	-0.325638	2.04555e-28	3.83161e-27	997	1075
LRRC46	-0.325682	2.01044e-28	3.76935e-27	997	1093
GIN1	-0.327721	8.85632e-29	1.68714e-27	997	1093
FAM120AOS	-0.328304	6.99772e-29	1.34323e-27	997	1093
LCMT2	-0.329104	5.06043e-29	9.81645e-28	997	1093
DNAJC12	-0.329651	4.05319e-29	7.88532e-28	997	1093
KCNJ3	-0.329707	3.96204e-29	7.72292e-28	997	927
SPG11	-0.330567	2.79113e-29	5.47763e-28	997	1093
LRFN2	-0.33103	2.31009e-29	4.55131e-28	997	1027
BCAS1	-0.331874	1.63591e-29	3.24845e-28	997	1092
FAM151B	-0.331961	1.57813e-29	3.13681e-28	997	1093
ABCG1	-0.332728	1.15175e-29	2.30979e-28	997	1093
EXOC6	-0.333978	6.88244e-30	1.404e-28	997	1093
AGGF1	-0.334304	6.01388e-30	1.23683e-28	997	1093
RALGAPA1	-0.334337	5.93273e-30	1.22264e-28	997	1093
CACNA2D2	-0.334481	5.59069e-30	1.15333e-28	997	1093
SLC1A2	-0.334872	4.75485e-30	9.83923e-29	997	1093
AGR3	-0.334917	4.66661e-30	9.66656e-29	997	1028
RABEP1	-0.33543	3.77189e-30	7.85356e-29	997	1093
NUDT12	-0.336007	2.9674e-30	6.24299e-29	997	1093
C9orf64	-0.336564	2.35315e-30	4.98191e-29	997	1093
AFF3	-0.336601	2.31681e-30	4.9153e-29	997	1093
P4HTM	-0.337246	1.77008e-30	3.77125e-29	997	1093
SEC16A	-0.337485	1.60171e-30	3.42338e-29	997	1093
AR	-0.338105	1.23493e-30	2.65749e-29	997	1085
C5orf30	-0.339073	8.22503e-31	1.79217e-29	997	1093
BBS4	-0.339391	7.1919e-31	1.57386e-29	997	1093
IVD	-0.339602	6.58e-31	1.44466e-29	997	1093
GPR160	-0.339848	5.93211e-31	1.30955e-29	997	1093
ARF3	-0.340101	5.33176e-31	1.1835e-29	997	1093
CT62	-0.340404	4.68986e-31	1.04331e-29	997	1025
LRBA	-0.340629	4.26402e-31	9.50677e-30	997	1093
ACADSB	-0.342089	2.29427e-31	5.16659e-30	997	1093
PLCD4	-0.342158	2.22873e-31	5.02462e-30	997	1093
RET	-0.342712	1.75974e-31	3.9986e-30	997	1093
SEPSECS	-0.343548	1.2314e-31	2.83321e-30	997	1093
FSIP1	-0.344041	9.971e-32	2.30465e-30	997	1092
RAB3A	-0.344299	8.92611e-32	2.07743e-30	997	1093
LEO1	-0.345187	6.09455e-32	1.42998e-30	997	1093
GFM2	-0.345397	5.56791e-32	1.30794e-30	997	1093
SLC16A6	-0.345439	5.46673e-32	1.28567e-30	997	1092
CA12	-0.345469	5.39767e-32	1.27091e-30	997	1093
HSDL2	-0.345947	4.39186e-32	1.04261e-30	997	1093
FAM120A	-0.346345	3.69751e-32	8.7985e-31	997	1093
C9orf106	-0.346908	2.89898e-32	6.94756e-31	997	961
DNAJC14	-0.347027	2.75366e-32	6.61501e-31	997	1093
TMBIM6	-0.347193	2.56152e-32	6.18292e-31	997	1093
THAP6	-0.347778	1.98786e-32	4.82134e-31	997	1093
ERBB4	-0.347955	1.84042e-32	4.4799e-31	997	1082
PRRT3	-0.348328	1.56442e-32	3.82193e-31	997	1093
SPDEF	-0.348752	1.30067e-32	3.18917e-31	997	1092
ARSG	-0.349596	8.99702e-33	2.21952e-31	997	1093
SIDT1	-0.350512	6.02441e-33	1.49719e-31	997	1093
GALNT7	-0.351404	4.07013e-33	1.02286e-31	997	1093
PTPLAD1	-0.351908	3.26019e-33	8.24455e-32	997	1093
PRDX3	-0.352831	2.16797e-33	5.55215e-32	997	1093
RBM47	-0.35322	1.82532e-33	4.68654e-32	997	1093
TSPAN13	-0.35423	1.1657e-33	3.02376e-32	997	1093
C6orf97	-0.354267	1.14677e-33	2.9785e-32	997	1093
LRTOMT	-0.35451	1.02909e-33	2.67629e-32	997	1093
MLPH	-0.35574	5.94542e-34	1.56845e-32	997	1093
C12orf66	-0.356532	4.17124e-34	1.10912e-32	997	1093
C4orf34	-0.357938	2.21691e-34	5.99757e-33	997	1093
ATP8B1	-0.358105	2.05566e-34	5.5688e-33	997	1093
THSD4	-0.358659	1.60071e-34	4.37751e-33	997	1093
CDYL2	-0.359213	1.24644e-34	3.44136e-33	997	1093
NECAB3	-0.359359	1.16672e-34	3.23011e-33	997	1093
FLJ45983	-0.359418	1.13578e-34	3.15746e-33	997	1082
PLEKHF2	-0.362447	2.858e-35	8.18224e-34	997	1093
SLC22A5	-0.362778	2.45647e-35	7.05274e-34	997	1093
PRKAG1	-0.363463	1.79288e-35	5.18442e-34	997	1093
SORD	-0.365526	6.92281e-36	2.0519e-34	997	1093
WWP1	-0.36598	5.60911e-36	1.67236e-34	997	1093
LASS6	-0.370233	7.69014e-37	2.40675e-35	997	1093
SLC44A4	-0.373847	1.38777e-37	4.51867e-36	997	1092
FBP1	-0.375855	5.30974e-38	1.76306e-36	997	1093
MCCC2	-0.376642	3.63763e-38	1.21788e-36	997	1093
AGR2	-0.380919	4.56773e-39	1.59003e-37	997	1089
C17orf28	-0.381055	4.27533e-39	1.49599e-37	997	1093
KIAA1467	-0.382958	1.68037e-39	5.9943e-38	997	1093
PRR15	-0.384051	9.80484e-40	3.56066e-38	997	1093
AAGAB	-0.384139	9.38592e-40	3.42085e-38	997	1093
TBC1D9	-0.389088	7.96531e-41	3.05211e-39	997	1093
LOC145837	-0.394384	5.42228e-42	2.16837e-40	997	1079
GATA3	-0.395848	2.55682e-42	1.04317e-40	997	1093
MSI2	-0.396845	1.52963e-42	6.34357e-41	997	1093
ERGIC1	-0.399682	3.50884e-43	1.49832e-41	997	1093
XBP1	-0.403596	4.49657e-44	2.0095e-42	997	1093
CCDC125	-0.406079	1.20427e-44	5.52892e-43	997	1093
C6orf211	-0.411187	7.72889e-46	3.74461e-44	997	1093
CMBL	-0.428824	4.05425e-50	2.52983e-48	997	1093
ESR1	-0.434238	1.74642e-51	1.15407e-49	997	1093
FOXA1	-0.46432	1.53834e-59	1.39037e-57	997	1093

## Sheet: TableS6
TableS6:The overlapping genes between significantly correlated genes and significantly different genes
QRFPR
NPY2R
CDH19
C11orf86
OR2L13
FAM181A
DPP6
DCT
KRT74
OXTR
KRT79
HPSE2
RERGL
SLCO1A2
DLX6
TPPP2
KRT77
KRTAP1-1
IVL
PHYHIP
CAMKV
OPRK1
KLHL34
MYH11
SLC7A14
RPE65
CLDN10
CWH43
KY
FTMT
C4BPA
MMP20
C1orf94
LIPK
SCEL
GLB1L3
NKX2-5
DMRT1
ALX4
SLC26A9
HAP1
OR10A3
ETV3L
SLC7A3
TCEAL2
NRG1
ANKRD1
PAK3
MAGEB4
ANTXRL
ANGPTL7
PAMR1
HTR2A
CHRM3
MYL7
DNER
EFCAB1
CHRDL2
A2ML1
LPO
RLBP1
C1QL4
OR7C1
COL11A2
CRABP1
SLC39A12
SAA2
HAS3
KRT75
COL9A3
SBSN
LEFTY2
GRIA4
CRB2
DSC1
PRSS33
RNF186
RGR
OVCH2
RNF222
CAPZA3
CDH22
EN1
TRPM8
FBN3
PPP1R14A
ART3
BARX1
SLC15A1
MOG
ABCA13
KLHL13
CCKBR
OLAH
CHST9
CXCL2
CLDN11
EMILIN3
NCCRP1
GFAP
GFRA3
OR7A5
FAM107A
CNN1
KIT
KCNJ16
GSTA1
CAPN6
WIF1
SAA4
FMO2
OCA2
NGFR
C1QL2
SAMD5
TEPP
KCNH8
KRT83
PIK3C2G
CA6
SOX8
RAET1L
SPHKAP
CHODL
PTCHD1
ZNF488
MYLK
FAM3D
CLDN19
PI3
PTGS2
HS3ST4
PTN
SCRG1
KCNG1
UGT8
RASGEF1C
KCNS1
TGM5
TP63
NRG2
CALML3
EDN3
LGALS7
KRT9
ELF5
FGFBP1
BPI
KRT6A
NIPAL4
C2orf88
BNC1
MRGPRX3
TRPM6
APCDD1L
EPHB1
PTX3
LGALS7B
NTF4
CMTM5
HRCT1
CLCA4
KRT15
LY6D
LAMB3
IL17B
PDE1C
LEMD1
SLC2A12
PTPRZ1
SCN5A
CNTNAP3
CHI3L1
JPH2
TSLP
GPR87
LOXL4
SLC6A2
CX3CL1
EDAR
C10orf90
COL17A1
SLC27A6
LGR6
MMP7
TTYH1
NPM2
MFGE8
SYNM
DSG1
SMYD1
GPR12
SHC4
ROPN1B
ID4
OSR1
RNASE7
IL34
STAC
DEFB1
KCNMB1
KRT81
S100A2
ACTG2
IRX1
ROPN1
VGLL1
PPP1R14C
C6orf15
BBOX1
SFRP1
SOSTDC1
STAC2
KRT16
SYT8
SERPINB5
DSG3
FAT2
DSC3
KRT5
GABRP
KLK10
TRIM29
ANXA8
MIA
KRT14
KRT6B
KRT17
KLK8
TMEM145
KCNJ3

## Sheet: TableS7
TableS7:Top 10 in network node.txt_Degree_top10_with_neighbors_and_expanded ranked by Degree method
Rank	Name	Score	annotation
1	KRT6A	24	Keratin, type II cytoskeletal 6A; Epidermis-specific type I keratin involved in wound healing. Involved in the activation of follicular keratinocytes after wounding, while it does not play a major role in keratinocyte proliferation or migration. Participates in the regulation of epithelial migration by inhibiting the activity of SRC during wound repair; Belongs to the intermediate filament family
2	KRT5	22	Keratin, type II cytoskeletal 5; Keratins, type II
2	KRT14	22	Keratin, type I cytoskeletal 14; The nonhelical tail domain is involved in promoting KRT5-KRT14 filaments to self-organize into large bundles and enhances the mechanical properties involved in resilience of keratin intermediate filaments in vitro
4	KRT16	16	Keratin, type I cytoskeletal 16; Epidermis-specific type I keratin that plays a key role in skin. Acts as a regulator of innate immunity in response to skin barrier breach: required for some inflammatory checkpoint for the skin barrier maintenance
5	KRT6B	15	Keratin, type II cytoskeletal 6B; Keratins, type II; Belongs to the intermediate filament family
5	GFAP	15	Glial fibrillary acidic protein; GFAP, a class-III intermediate filament, is a cell- specific marker that, during the development of the central nervous system, distinguishes astrocytes from other glial cells
5	IVL	15	Involucrin; Part of the insoluble cornified cell envelope (CE) of stratified squamous epithelia; Belongs to the involucrin family
5	DSG1	15	Desmoglein-1; Component of intercellular desmosome junctions. Involved in the interaction of plaque proteins and intermediate filaments mediating cell-cell adhesion; Desmosomal cadherins
9	KRT17	13	Keratin, type I cytoskeletal 17; Type I keratin involved in the formation and maintenance of various skin appendages, specifically in determining shape and orientation of hair (By similarity). Required for the correct growth of hair follicles, in particular for the persistence of the anagen (growth) state (By similarity). Modulates the function of TNF-alpha in the specific context of hair cycling…
10	DSG3	12	Desmoglein-3; Component of intercellular desmosome junctions. Involved in the interaction of plaque proteins and intermediate filaments mediating cell-cell adhesion; Desmosomal cadherins
